# Supplementary material for: A retrospective evaluation of the relationship between symmetric dimethylarginine, creatinine and body weight in hyperthyroid cats
Source: PLoS One. 2020 Jan 28;15(1):e0227964. doi: 10.1371/journal.pone.0227964 (PMC6986741; doi:10.1371/journal.pone.0227964)
Supplement: S1 Dataset — (CSV) [file pone.0227964.s008.csv]

TT4	CREA	SDMA	Type
1.1	1.3	6	euthyroid
1.2	1.1	8	euthyroid
1.2	1.2	10	euthyroid
1.4	0.8	9	euthyroid
1.8	2.4	17	euthyroid
2.1	1.7	10	euthyroid
1.4	1.8	9	euthyroid
1.4	2.2	14	euthyroid
1.9	1.5	11	euthyroid
1.5	1.3	10	euthyroid
1.4	1.1	7	euthyroid
2	1.2	6	euthyroid
1.3	1.1	12	euthyroid
1.6	1	8	euthyroid
1.6	3.7	20	euthyroid
2	1.6	14	euthyroid
1.3	2.6	15	euthyroid
1.1	1.4	13	euthyroid
1.5	1.2	10	euthyroid
1.9	2	17	euthyroid
2	1.7	12	euthyroid
2.2	1.6	19	euthyroid
1.9	3	21	euthyroid
2.2	1.6	11	euthyroid
1.3	2.1	16	euthyroid
2.2	1	7	euthyroid
1.1	2	10	euthyroid
0.9	7.5	75	euthyroid
2.2	2.1	14	euthyroid
2	1.5	10	euthyroid
1.5	2.7	17	euthyroid
1.8	2.2	16	euthyroid
1.8	0.9	9	euthyroid
1.9	1	10	euthyroid
2.1	1.8	11	euthyroid
2.2	2.8	30	euthyroid
1.4	2.4	16	euthyroid
1.7	4.9	22	euthyroid
1.7	1.1	9	euthyroid
2	1.3	9	euthyroid
0.9	1.5	12	euthyroid
1.7	1.8	12	euthyroid
1.3	1.8	11	euthyroid
1.9	0.9	5	euthyroid
2	1.1	11	euthyroid
1.6	1	13	euthyroid
2.1	1.4	7	euthyroid
1.8	2.1	16	euthyroid
1.9	2	13	euthyroid
1.7	2.1	15	euthyroid
1.7	5.3	25	euthyroid
2	1.4	12	euthyroid
1.6	1.4	12	euthyroid
2.2	1.8	12	euthyroid
1.3	9.7	100	euthyroid
1.8	2.1	15	euthyroid
1.5	3.2	15	euthyroid
1.7	1.5	14	euthyroid
2	1.3	13	euthyroid
1.6	1.9	15	euthyroid
1.7	1.4	8	euthyroid
2	1.8	19	euthyroid
1.8	1.9	12	euthyroid
1.9	1.7	13	euthyroid
2.2	1.6	9	euthyroid
1.3	1.3	9	euthyroid
2.2	1	10	euthyroid
2.2	1	8	euthyroid
2.2	2	9	euthyroid
2.1	2.9	22	euthyroid
1.6	1.1	8	euthyroid
1.7	1.3	10	euthyroid
1.9	1.1	8	euthyroid
2	1.5	13	euthyroid
1.8	3.1	28	euthyroid
1.9	3.4	33	euthyroid
1.7	8.4	52	euthyroid
2.1	1.5	16	euthyroid
0.9	1.5	13	euthyroid
1.7	2.3	17	euthyroid
2	1.3	8	euthyroid
2	1.4	7	euthyroid
1.5	1.3	8	euthyroid
1.3	1.3	14	euthyroid
1.3	1	15	euthyroid
1.3	1	6	euthyroid
2.1	1.6	18	euthyroid
1.6	1.2	10	euthyroid
1.4	1	8	euthyroid
1.8	1.6	8	euthyroid
1	1.3	15	euthyroid
2.1	1.8	9	euthyroid
1.6	1.9	13	euthyroid
1.7	1.4	8	euthyroid
2	2.4	13	euthyroid
1.4	1.7	12	euthyroid
1.6	2.1	15	euthyroid
2.1	1.5	14	euthyroid
1.9	1.7	15	euthyroid
1.5	3.2	27	euthyroid
1.8	1.4	11	euthyroid
2	1.8	10	euthyroid
0.9	1.8	12	euthyroid
1.9	2	8	euthyroid
2	1.4	14	euthyroid
1.6	2.9	15	euthyroid
1.3	1.5	13	euthyroid
2	1.4	13	euthyroid
1.7	2	14	euthyroid
2.2	2.4	15	euthyroid
1.8	1.2	8	euthyroid
1.2	1.8	21	euthyroid
2.1	1.3	10	euthyroid
1.9	1.2	8	euthyroid
1.8	1.7	14	euthyroid
1.5	1.2	7	euthyroid
1.6	1.1	8	euthyroid
1.9	1.6	10	euthyroid
2.1	1.1	7	euthyroid
1.5	1.9	13	euthyroid
1.2	1.8	7	euthyroid
1.6	1.9	12	euthyroid
1.6	1.3	9	euthyroid
1.7	1.7	13	euthyroid
1.7	1.9	10	euthyroid
1.5	1.5	7	euthyroid
2	2.1	22	euthyroid
1.8	1.6	12	euthyroid
1.5	2	14	euthyroid
2.2	1.1	10	euthyroid
1.8	2.9	19	euthyroid
1.1	2.4	14	euthyroid
1.4	0.6	9	euthyroid
1.9	1.3	12	euthyroid
1.9	1.8	12	euthyroid
1.6	1.9	24	euthyroid
1.5	2.7	16	euthyroid
2.1	1.3	7	euthyroid
1.8	1.6	11	euthyroid
2	1.6	10	euthyroid
1.7	1.6	12	euthyroid
1.5	1.1	10	euthyroid
1.2	1.2	7	euthyroid
1.6	1.2	13	euthyroid
1.4	1.9	12	euthyroid
2	2.4	10	euthyroid
1.8	1.6	13	euthyroid
2	1.5	7	euthyroid
2.2	2.5	16	euthyroid
1.7	2.5	19	euthyroid
1.8	0.9	6	euthyroid
2.2	1.9	15	euthyroid
1.9	1.5	10	euthyroid
2	1.6	11	euthyroid
2.1	1.1	9	euthyroid
2.1	3	17	euthyroid
1.7	2.1	16	euthyroid
2.2	1.5	9	euthyroid
1.9	1.5	8	euthyroid
1.3	2.7	16	euthyroid
1.4	1.5	12	euthyroid
1.7	1.6	19	euthyroid
1.6	3.1	20	euthyroid
1.8	1.3	9	euthyroid
2.1	0.9	9	euthyroid
2.2	1.7	21	euthyroid
1.8	1.4	10	euthyroid
1.9	0.9	10	euthyroid
1	1.5	13	euthyroid
1.4	1.9	9	euthyroid
2	2	10	euthyroid
1.8	1.1	8	euthyroid
2	1.6	14	euthyroid
2.1	1.5	10	euthyroid
1.5	2.1	11	euthyroid
1.4	1.6	11	euthyroid
1.7	1.6	8	euthyroid
1.9	1.3	9	euthyroid
2.1	1.9	11	euthyroid
1.6	1.7	12	euthyroid
2.2	1.7	8	euthyroid
1.3	2.9	24	euthyroid
1.8	2	12	euthyroid
1.7	2.2	20	euthyroid
1.7	1.8	14	euthyroid
2.1	1.6	13	euthyroid
2	1.8	7	euthyroid
2.1	4.5	30	euthyroid
2	1.2	7	euthyroid
1.2	1.5	8	euthyroid
1.3	1.3	15	euthyroid
2.1	1.4	16	euthyroid
1.8	1.2	7	euthyroid
2	1.8	9	euthyroid
2	1.7	9	euthyroid
2.2	1.8	13	euthyroid
2.1	1.6	12	euthyroid
1.9	1.6	7	euthyroid
1	4.2	50	euthyroid
2.2	1.4	5	euthyroid
1.7	3.1	20	euthyroid
2	0.9	7	euthyroid
1.8	1.9	15	euthyroid
2	1.1	7	euthyroid
1.7	1.1	11	euthyroid
1.8	1.4	8	euthyroid
2.2	1.1	7	euthyroid
1.8	1	10	euthyroid
1.2	0.8	8	euthyroid
1.3	1.9	10	euthyroid
1.1	2	11	euthyroid
1.8	1.7	13	euthyroid
1.3	1.4	8	euthyroid
1.9	1.1	12	euthyroid
1.5	1.1	19	euthyroid
1.7	1.8	20	euthyroid
1.5	1.5	11	euthyroid
1.9	1.5	12	euthyroid
1.6	1.6	13	euthyroid
1.9	2	12	euthyroid
1.9	1.1	8	euthyroid
2.2	1.4	8	euthyroid
1.6	2.3	14	euthyroid
1.6	1.1	7	euthyroid
2.1	1.9	19	euthyroid
2	1.5	11	euthyroid
1.7	1.2	12	euthyroid
2.2	1.6	11	euthyroid
1.8	1.6	8	euthyroid
1.5	1.6	10	euthyroid
1.8	1.7	9	euthyroid
1.9	3	21	euthyroid
2.1	1.1	9	euthyroid
2.2	1	8	euthyroid
2	2.3	20	euthyroid
1.7	1.2	10	euthyroid
1.5	2.5	25	euthyroid
2.1	1.3	11	euthyroid
1.5	2.1	16	euthyroid
2	1.9	14	euthyroid
2.2	1.7	9	euthyroid
0.8	1.9	20	euthyroid
1.9	2.1	9	euthyroid
1.7	1.4	8	euthyroid
1.3	1.5	14	euthyroid
2.2	1.5	11	euthyroid
1.9	2.3	19	euthyroid
1.5	2.2	15	euthyroid
1.1	1.3	23	euthyroid
2.1	1.7	10	euthyroid
2.1	1.7	12	euthyroid
1.7	1.2	12	euthyroid
1.7	2.1	21	euthyroid
2	1.8	16	euthyroid
1.8	1.1	7	euthyroid
2.2	1.7	7	euthyroid
1.8	1	11	euthyroid
1.4	0.9	4	euthyroid
2	1.4	5	euthyroid
1.8	1.1	14	euthyroid
1.4	2.9	60	euthyroid
1.3	4.1	15	euthyroid
0.9	10.6	47	euthyroid
1.2	1.3	8	euthyroid
1.6	1.4	14	euthyroid
1.3	0.7	7	euthyroid
2.2	1.6	10	euthyroid
2	2.9	16	euthyroid
0.8	3.1	37	euthyroid
2.2	1.4	9	euthyroid
1.3	1.6	12	euthyroid
1.8	0.9	8	euthyroid
2	1.2	9	euthyroid
1.6	1	7	euthyroid
1.7	1.7	11	euthyroid
1.7	1.6	15	euthyroid
1.8	1.1	8	euthyroid
1.8	1	9	euthyroid
1.6	1.8	18	euthyroid
1.9	1.3	10	euthyroid
1.8	2.1	20	euthyroid
2.1	1.4	9	euthyroid
2.1	1.1	6	euthyroid
1.6	1.2	9	euthyroid
2.2	2.1	28	euthyroid
1.4	0.9	7	euthyroid
2	1.9	11	euthyroid
1.8	2.9	17	euthyroid
1.9	2.3	13	euthyroid
1.9	2.2	22	euthyroid
1.8	3	32	euthyroid
1.8	2.5	17	euthyroid
2.2	1.6	11	euthyroid
2	1.8	17	euthyroid
1.5	1.1	12	euthyroid
1.7	1.4	8	euthyroid
2.2	1.5	12	euthyroid
1.8	2.8	19	euthyroid
1.9	1.4	12	euthyroid
1.7	1	8	euthyroid
1.4	1.3	22	euthyroid
1.8	1.3	14	euthyroid
2	1.9	15	euthyroid
2.1	2	10	euthyroid
1.7	3.1	16	euthyroid
1.7	1.5	8	euthyroid
1.6	1.4	10	euthyroid
2.1	1.2	12	euthyroid
1.9	2.3	17	euthyroid
1.4	1.6	15	euthyroid
1.1	1.4	17	euthyroid
1.9	1.3	9	euthyroid
1.8	2.5	13	euthyroid
2.1	1.8	12	euthyroid
1.9	1.2	9	euthyroid
1.5	1.1	10	euthyroid
2.1	2.3	13	euthyroid
1.2	0.9	10	euthyroid
1.8	2.6	21	euthyroid
1.2	2.1	15	euthyroid
1.8	1.6	7	euthyroid
1.5	1.4	9	euthyroid
1.4	0.9	6	euthyroid
1.8	1.2	10	euthyroid
1.6	0.9	14	euthyroid
1.7	1.1	14	euthyroid
1.8	1.1	13	euthyroid
2.2	1.3	12	euthyroid
1.6	1.3	7	euthyroid
2.2	1.6	11	euthyroid
1.5	1.8	17	euthyroid
1.8	2.9	15	euthyroid
1.5	1	9	euthyroid
1.6	1.5	11	euthyroid
1.7	1.3	14	euthyroid
2.2	1.7	9	euthyroid
2.2	1.1	10	euthyroid
2.2	1.3	5	euthyroid
1.9	1.5	9	euthyroid
2	1	6	euthyroid
1.4	1.2	9	euthyroid
2.2	1.3	11	euthyroid
1.7	1	12	euthyroid
1.8	1.2	10	euthyroid
1.7	0.8	7	euthyroid
1.7	1.5	12	euthyroid
1.9	2.4	16	euthyroid
1.9	1.3	9	euthyroid
1.7	1.7	19	euthyroid
1.9	2	10	euthyroid
1.8	1.4	8	euthyroid
0.9	1.7	24	euthyroid
1.7	1.8	10	euthyroid
1.2	2.2	26	euthyroid
1.1	1.1	8	euthyroid
1.7	1.2	7	euthyroid
1.5	1.4	10	euthyroid
1	1.1	13	euthyroid
1.5	1.4	9	euthyroid
1.7	2.8	20	euthyroid
1.8	1.4	9	euthyroid
2	0.9	6	euthyroid
1.3	1.9	12	euthyroid
1	8.7	68	euthyroid
1.5	1.7	8	euthyroid
2	1.5	7	euthyroid
2.2	2.5	14	euthyroid
1	1.3	9	euthyroid
1.4	2.4	22	euthyroid
1.5	1.6	12	euthyroid
2.1	1.4	8	euthyroid
1.5	1.2	7	euthyroid
2.2	1.8	8	euthyroid
2.2	1.5	8	euthyroid
1.3	1.3	7	euthyroid
1.4	1	6	euthyroid
0.8	9.5	56	euthyroid
1.9	1	8	euthyroid
2.2	1.7	13	euthyroid
2.2	3.5	18	euthyroid
2.1	1.2	10	euthyroid
1.4	1.9	16	euthyroid
1.3	1.3	11	euthyroid
1.4	2.1	11	euthyroid
1.8	2.7	17	euthyroid
1.5	1.6	11	euthyroid
1.6	1.3	14	euthyroid
2.1	2.9	33	euthyroid
1	5.7	37	euthyroid
1.4	1.1	10	euthyroid
1.3	1.9	11	euthyroid
1.4	2.4	17	euthyroid
1.9	1.2	11	euthyroid
1.8	1.6	11	euthyroid
1.3	3.1	18	euthyroid
1.2	3.3	24	euthyroid
2	2.6	22	euthyroid
2	1.4	6	euthyroid
1.7	1.6	7	euthyroid
2.2	1.2	8	euthyroid
1.4	1.6	17	euthyroid
2.2	1.8	13	euthyroid
1.9	2	13	euthyroid
1.5	1.9	13	euthyroid
1.7	1.3	6	euthyroid
1.4	0.6	15	euthyroid
1.8	1.1	8	euthyroid
1.1	1.4	11	euthyroid
1.8	1.2	14	euthyroid
1.5	1.7	17	euthyroid
2.2	1	9	euthyroid
1.3	1.1	11	euthyroid
2	1.4	14	euthyroid
2.2	1.6	10	euthyroid
1.8	1.7	11	euthyroid
2	1.1	8	euthyroid
1.3	2.6	13	euthyroid
0.8	2.5	20	euthyroid
1.8	2.1	16	euthyroid
1.2	1.4	10	euthyroid
1.5	3.2	22	euthyroid
1.3	0.9	7	euthyroid
1.3	1.5	9	euthyroid
1.4	1.6	10	euthyroid
1.8	1.2	10	euthyroid
0.9	1.4	18	euthyroid
1.6	1.4	12	euthyroid
1.7	1.8	8	euthyroid
1.3	1.2	9	euthyroid
1.6	1.2	14	euthyroid
1.8	1.1	9	euthyroid
1.4	1.9	6	euthyroid
1.4	1.6	9	euthyroid
2	1.8	16	euthyroid
2.1	1.5	11	euthyroid
1	5.2	28	euthyroid
2.2	1.6	12	euthyroid
1.9	1.1	7	euthyroid
1.6	2	12	euthyroid
2	2	14	euthyroid
2.1	1.4	7	euthyroid
1.9	2	10	euthyroid
2.1	1.1	11	euthyroid
1	2	16	euthyroid
1.5	0.9	9	euthyroid
1.8	1.4	7	euthyroid
1.9	1.4	11	euthyroid
2	1.5	10	euthyroid
1.8	3.3	20	euthyroid
1.2	1.3	13	euthyroid
1.4	2	12	euthyroid
1.1	1.6	11	euthyroid
2.1	2	9	euthyroid
1.6	1.9	15	euthyroid
2.2	3.1	12	euthyroid
1.6	1.4	18	euthyroid
0.8	2.1	13	euthyroid
2.1	1.2	10	euthyroid
1.4	1.6	10	euthyroid
2.1	2.6	27	euthyroid
1.6	2.1	16	euthyroid
1.6	0.8	6	euthyroid
1.5	2.1	12	euthyroid
2	1.5	10	euthyroid
0.9	13.8	100	euthyroid
1.6	2.8	14	euthyroid
2.1	3	25	euthyroid
1.8	1.4	13	euthyroid
1.3	2.5	11	euthyroid
2.1	1.6	9	euthyroid
1.8	1.4	6	euthyroid
1.9	1.8	11	euthyroid
1.7	1.3	11	euthyroid
2	1.2	10	euthyroid
1.8	1.7	12	euthyroid
1.8	1.7	11	euthyroid
1.3	1.2	16	euthyroid
1.6	1.4	10	euthyroid
1.5	1.3	12	euthyroid
1.5	1.4	13	euthyroid
2.1	1.5	10	euthyroid
1.5	2.3	11	euthyroid
1.9	2.8	21	euthyroid
1.2	2	7	euthyroid
1.4	2.2	8	euthyroid
2.1	1.1	12	euthyroid
1.7	4	29	euthyroid
1.5	1.8	9	euthyroid
2.1	1.4	9	euthyroid
1.8	2.3	14	euthyroid
1.4	2.2	11	euthyroid
1.7	1.4	11	euthyroid
1.8	1.4	12	euthyroid
1.7	1.5	16	euthyroid
2.1	2.3	14	euthyroid
1.7	2.2	16	euthyroid
2	1.4	9	euthyroid
2	1.1	8	euthyroid
1.3	1.4	10	euthyroid
2	1.2	8	euthyroid
1.4	1.6	9	euthyroid
1.9	1.8	9	euthyroid
1.5	2.6	19	euthyroid
1.8	1.7	12	euthyroid
1.4	1	8	euthyroid
1.8	2.7	17	euthyroid
1.8	1.6	11	euthyroid
1.1	6.6	57	euthyroid
2	2	11	euthyroid
1.6	2	10	euthyroid
1.9	2	10	euthyroid
1.9	1.5	12	euthyroid
1.5	1.3	7	euthyroid
1.9	1.3	11	euthyroid
2	1.2	9	euthyroid
1.6	1.6	14	euthyroid
1.3	2.2	21	euthyroid
0.8	1.6	17	euthyroid
1.6	1.4	10	euthyroid
1.5	2.1	17	euthyroid
1.4	0.8	5	euthyroid
1.8	2.2	8	euthyroid
0.8	1.2	11	euthyroid
1.9	1.3	8	euthyroid
2	1.3	11	euthyroid
1.8	1.2	9	euthyroid
1.3	1.7	10	euthyroid
1.9	1.4	7	euthyroid
2	3.7	15	euthyroid
2	1.9	12	euthyroid
1.6	2.1	15	euthyroid
1.5	2	17	euthyroid
1	2.9	55	euthyroid
1.6	1.5	8	euthyroid
1.6	2.5	18	euthyroid
1.1	1.8	13	euthyroid
1.8	1.2	8	euthyroid
1.7	1	12	euthyroid
1.6	2.6	13	euthyroid
1.8	1.9	16	euthyroid
2.2	1.5	10	euthyroid
1.6	2.1	21	euthyroid
1.6	2.6	12	euthyroid
1.6	1.4	8	euthyroid
2.1	2.8	15	euthyroid
1.1	1.2	10	euthyroid
1.9	1.3	9	euthyroid
1.1	3.2	18	euthyroid
2.1	0.9	10	euthyroid
2	3.8	30	euthyroid
1.1	1.6	11	euthyroid
1.8	1.5	12	euthyroid
2.2	1.6	12	euthyroid
1.9	1.8	6	euthyroid
2.1	1.1	9	euthyroid
1.7	2	13	euthyroid
2.1	1.4	7	euthyroid
1.7	2.1	12	euthyroid
1.6	1.3	9	euthyroid
1.2	1	13	euthyroid
1.6	3.3	11	euthyroid
1.5	1.2	11	euthyroid
1.8	1.7	10	euthyroid
2.1	0.9	6	euthyroid
2.1	1.6	7	euthyroid
1.9	2.2	4	euthyroid
1.9	1.9	11	euthyroid
1.2	0.7	5	euthyroid
2	1.4	13	euthyroid
1.7	1.6	8	euthyroid
1.3	2.3	10	euthyroid
1.8	1.7	10	euthyroid
1.8	1	11	euthyroid
1.9	1.2	14	euthyroid
2.1	1.1	9	euthyroid
1.6	1.7	11	euthyroid
1.5	1.9	13	euthyroid
1.4	1.5	20	euthyroid
2	1.3	8	euthyroid
2.2	1.9	12	euthyroid
1.4	1.6	13	euthyroid
1.8	4.2	27	euthyroid
1.8	1.2	8	euthyroid
1.9	1.6	10	euthyroid
1.7	1.1	7	euthyroid
1.8	2.2	18	euthyroid
1.3	0.9	10	euthyroid
2	2.7	16	euthyroid
1.6	1.2	3	euthyroid
2	2.2	14	euthyroid
1.8	2.1	9	euthyroid
1.7	1.3	13	euthyroid
2.2	1.3	6	euthyroid
2.2	2.1	14	euthyroid
2.1	1.6	9	euthyroid
1.6	1.2	11	euthyroid
1.6	0.9	8	euthyroid
1	1.2	21	euthyroid
1.6	1.4	7	euthyroid
1.7	2	15	euthyroid
2.1	2.1	13	euthyroid
1.5	1.2	9	euthyroid
2.2	1.6	8	euthyroid
1	1	11	euthyroid
1.1	16.8	100	euthyroid
1.9	3	29	euthyroid
1.8	1	9	euthyroid
1.7	4.5	24	euthyroid
2.2	1.2	9	euthyroid
1.9	1.7	13	euthyroid
1.9	1.4	11	euthyroid
1.9	2.5	13	euthyroid
2	1.8	9	euthyroid
1.8	1.4	12	euthyroid
2.1	1.5	12	euthyroid
1.6	1.6	12	euthyroid
2.1	1.2	10	euthyroid
1.3	1.3	12	euthyroid
1.6	2.5	11	euthyroid
1.5	2.3	10	euthyroid
1.9	2.4	14	euthyroid
0.9	1.6	11	euthyroid
1.6	1.7	12	euthyroid
2	1.6	8	euthyroid
1.3	2.3	21	euthyroid
1.6	1.6	15	euthyroid
1.4	1.7	13	euthyroid
1.7	1.6	14	euthyroid
1.8	2.5	14	euthyroid
1.6	2.5	14	euthyroid
2	1.5	11	euthyroid
2	2.1	19	euthyroid
2.2	1.5	8	euthyroid
2	1.2	12	euthyroid
1.9	2.9	17	euthyroid
1.5	1.6	10	euthyroid
1.1	2	24	euthyroid
1.9	1.3	9	euthyroid
1.8	1.8	10	euthyroid
2.1	1.4	12	euthyroid
1.8	1	8	euthyroid
2.1	2.2	9	euthyroid
1.7	3.4	20	euthyroid
2.2	1.3	7	euthyroid
1.2	1.5	12	euthyroid
1.2	1.4	10	euthyroid
1.1	1.4	11	euthyroid
2.1	1.3	9	euthyroid
1.9	1.7	14	euthyroid
1.9	1.3	9	euthyroid
2.2	2.4	14	euthyroid
1.3	1.3	9	euthyroid
1.8	1.1	8	euthyroid
2	1.9	15	euthyroid
1.8	1.5	10	euthyroid
2.1	1.8	10	euthyroid
2.1	1.4	12	euthyroid
1.8	1.3	6	euthyroid
2	4.9	48	euthyroid
1.1	0.9	14	euthyroid
2.2	1	6	euthyroid
1.8	1.1	10	euthyroid
1.7	2.5	11	euthyroid
1.5	5.6	21	euthyroid
1.6	2.6	28	euthyroid
2.2	1.7	16	euthyroid
1.8	1.1	8	euthyroid
1.6	1.9	7	euthyroid
1	1.7	20	euthyroid
1.7	1.1	12	euthyroid
2	1.4	11	euthyroid
1.5	1.1	6	euthyroid
1.8	2.2	16	euthyroid
1.5	3.3	12	euthyroid
1.7	3.6	22	euthyroid
2.2	1.2	11	euthyroid
2.1	1.8	17	euthyroid
1.8	1.6	8	euthyroid
1.4	1.1	8	euthyroid
1.2	1.3	12	euthyroid
1.6	0.9	9	euthyroid
2.1	2	12	euthyroid
1.7	2	14	euthyroid
1.9	1.8	5	euthyroid
1.9	2.4	19	euthyroid
1.7	2.1	13	euthyroid
2.2	1.5	5	euthyroid
1.3	1.6	12	euthyroid
2.1	1.7	9	euthyroid
1.6	1.8	13	euthyroid
2.2	1.7	6	euthyroid
2.2	1.7	9	euthyroid
1.5	1.5	14	euthyroid
1.5	2	11	euthyroid
2	2.2	10	euthyroid
0.9	0.9	8	euthyroid
1.5	1.6	15	euthyroid
1.8	1	16	euthyroid
2	1.5	15	euthyroid
2.1	1.2	12	euthyroid
1.6	1.2	6	euthyroid
1.8	1.8	9	euthyroid
1.9	1.1	6	euthyroid
1.4	1.4	9	euthyroid
1.5	1.2	9	euthyroid
1.8	1.5	11	euthyroid
1.9	1	7	euthyroid
2.1	1.4	10	euthyroid
1.7	1.9	13	euthyroid
2	1.7	9	euthyroid
1.9	1.8	11	euthyroid
0.8	2.1	28	euthyroid
1.8	1.1	8	euthyroid
1.7	1.3	11	euthyroid
1.3	1.2	12	euthyroid
1.8	2.6	17	euthyroid
1.7	1.9	8	euthyroid
1.9	1.4	10	euthyroid
1.9	0.7	9	euthyroid
2.2	1.6	11	euthyroid
2.1	1.4	11	euthyroid
2.2	1.7	18	euthyroid
1.6	1.5	10	euthyroid
2	1.3	10	euthyroid
2.2	1.1	6	euthyroid
1.6	3	32	euthyroid
1.8	1.3	12	euthyroid
2.2	1.2	11	euthyroid
2	2	8	euthyroid
2.2	1.4	8	euthyroid
2	1.7	14	euthyroid
2	1	8	euthyroid
1.9	1.3	9	euthyroid
2.2	1.6	12	euthyroid
1.5	1	5	euthyroid
1.8	1.2	5	euthyroid
1.9	1.1	7	euthyroid
2	1.7	17	euthyroid
2	1.3	7	euthyroid
1.7	2.5	25	euthyroid
1.1	1.3	8	euthyroid
2.2	2.2	15	euthyroid
1.5	1.3	9	euthyroid
1.8	1.1	9	euthyroid
1.9	2	11	euthyroid
2	4	35	euthyroid
2.1	1.6	11	euthyroid
1.8	1.8	10	euthyroid
1.6	2.6	15	euthyroid
1.6	2.1	12	euthyroid
1.2	1.6	1	euthyroid
1.4	2.8	21	euthyroid
1.8	1.3	11	euthyroid
2.2	2.7	21	euthyroid
1.7	2.4	27	euthyroid
1.6	1.6	11	euthyroid
1.8	0.9	8	euthyroid
1.6	1	14	euthyroid
2.2	0.8	6	euthyroid
1.6	3.9	22	euthyroid
1.6	1.5	17	euthyroid
1.8	1.7	20	euthyroid
1.7	1.6	9	euthyroid
1.9	1.1	12	euthyroid
1.6	0.8	10	euthyroid
1.1	0.7	13	euthyroid
0.9	17.5	100	euthyroid
1.6	1.5	10	euthyroid
1.9	1.3	9	euthyroid
1.8	1.8	10	euthyroid
1.6	1.5	11	euthyroid
2.1	0.9	7	euthyroid
2.2	0.9	13	euthyroid
2.1	1.7	5	euthyroid
2.2	1.1	7	euthyroid
1.7	1.5	12	euthyroid
1.7	1.2	6	euthyroid
1.8	1.4	9	euthyroid
2	2.1	13	euthyroid
1.3	2.7	13	euthyroid
2	1.3	9	euthyroid
1.7	1.6	14	euthyroid
1.8	1.4	10	euthyroid
2	1	9	euthyroid
0.9	11.1	80	euthyroid
1.4	1.1	8	euthyroid
1	1.5	10	euthyroid
1.4	1.1	21	euthyroid
1.3	1.7	15	euthyroid
1.7	1.9	13	euthyroid
1.8	2.5	12	euthyroid
1.5	1.4	11	euthyroid
0.9	1.4	12	euthyroid
2.2	1.9	17	euthyroid
1.8	1.2	12	euthyroid
2.1	3.6	17	euthyroid
1.6	2.1	17	euthyroid
1.1	4.3	33	euthyroid
2.1	2.5	18	euthyroid
1.2	2.1	33	euthyroid
2.2	1.4	15	euthyroid
1.5	1.2	7	euthyroid
2	2.2	26	euthyroid
2	2.2	15	euthyroid
2.2	1.9	32	euthyroid
1.5	4.1	45	euthyroid
2	2	12	euthyroid
1.7	1.2	9	euthyroid
1.9	2.2	10	euthyroid
1	1.2	9	euthyroid
1.9	2.8	20	euthyroid
1.8	3.2	16	euthyroid
1.8	1.4	16	euthyroid
2.2	1.6	15	euthyroid
0.9	1.8	39	euthyroid
1	1.2	10	euthyroid
0.9	3.5	30	euthyroid
1.2	1.9	12	euthyroid
1.1	2.3	14	euthyroid
1.9	1.7	13	euthyroid
2	1.4	8	euthyroid
2	3.1	30	euthyroid
1.3	1.7	11	euthyroid
1.8	1	11	euthyroid
1.5	1.8	16	euthyroid
0.9	4.4	39	euthyroid
1.8	1.6	11	euthyroid
1	3.4	27	euthyroid
1.2	2	10	euthyroid
1.7	0.9	9	euthyroid
1.7	2	25	euthyroid
1.6	1.6	12	euthyroid
1.2	3	23	euthyroid
1.7	1.3	17	euthyroid
1.4	1.1	8	euthyroid
1.8	1.6	14	euthyroid
2.1	1.1	9	euthyroid
2.1	1.7	16	euthyroid
2.1	1.5	7	euthyroid
2	1.8	16	euthyroid
1.4	1.3	6	euthyroid
1.3	2	28	euthyroid
1.3	2.1	10	euthyroid
1.3	2.4	45	euthyroid
1.7	1.7	23	euthyroid
1.3	1.8	9	euthyroid
1	1.4	18	euthyroid
2	1.2	14	euthyroid
0.9	14.1	100	euthyroid
2.2	1.8	11	euthyroid
2.1	1.9	14	euthyroid
1.6	1.9	14	euthyroid
1.8	1	9	euthyroid
1.8	1.5	9	euthyroid
1.6	1.4	11	euthyroid
2	1.4	7	euthyroid
1.6	1.4	13	euthyroid
1.3	2.5	17	euthyroid
1.9	1.5	6	euthyroid
1.3	1.3	6	euthyroid
2.2	1.5	11	euthyroid
1.9	1.3	7	euthyroid
2	1	11	euthyroid
2	1.2	12	euthyroid
1.9	3.4	23	euthyroid
1.9	1.3	8	euthyroid
1.6	2.7	26	euthyroid
1.9	1.3	10	euthyroid
1.8	1.7	14	euthyroid
1.3	2	19	euthyroid
1.6	1.8	12	euthyroid
2	1.6	11	euthyroid
1.8	1.4	8	euthyroid
1.1	2.6	40	euthyroid
0.9	4.1	19	euthyroid
2.2	1.7	11	euthyroid
1.9	1.1	12	euthyroid
1.9	1.3	5	euthyroid
1.3	1.1	12	euthyroid
2	2.3	13	euthyroid
1.4	3.2	14	euthyroid
1.3	0.9	9	euthyroid
2.2	1.5	11	euthyroid
2.1	1.4	5	euthyroid
2	1.3	7	euthyroid
1.1	1.2	1	euthyroid
2	1.3	7	euthyroid
2	1.4	8	euthyroid
1.8	1.6	12	euthyroid
1.8	2.7	18	euthyroid
2	1.3	13	euthyroid
1.9	2.1	17	euthyroid
1.3	1.3	11	euthyroid
1.8	0.8	14	euthyroid
1.6	1.3	32	euthyroid
2	2.3	10	euthyroid
1.1	1.1	10	euthyroid
1.3	2.7	25	euthyroid
1.8	1.9	13	euthyroid
2	2.7	21	euthyroid
0.8	1.3	14	euthyroid
2.1	1.7	10	euthyroid
1.5	1.6	10	euthyroid
1.9	1.7	16	euthyroid
1.5	1	15	euthyroid
1.4	1.2	14	euthyroid
1.4	0.7	11	euthyroid
1.2	8.1	37	euthyroid
1.6	2	27	euthyroid
1.9	1.1	10	euthyroid
0.8	17.3	100	euthyroid
2	1.4	10	euthyroid
1.4	1.8	11	euthyroid
1.7	3.2	39	euthyroid
1.3	1.4	17	euthyroid
1.4	3.1	20	euthyroid
1.6	2.2	20	euthyroid
1.7	1.5	14	euthyroid
1.8	1.2	11	euthyroid
1.9	1.5	10	euthyroid
2	1.5	10	euthyroid
1.5	1.3	11	euthyroid
2.1	1.8	10	euthyroid
1.8	2.2	17	euthyroid
1.4	1.5	8	euthyroid
1.5	2.2	16	euthyroid
1.7	1.8	28	euthyroid
1.8	1.5	8	euthyroid
2	1.4	12	euthyroid
1.2	0.9	12	euthyroid
1.8	2.2	10	euthyroid
1.4	2.3	12	euthyroid
2	1.3	9	euthyroid
2	1.9	11	euthyroid
1.7	1.5	7	euthyroid
1.9	1.3	8	euthyroid
2.2	1.7	15	euthyroid
1.4	2.5	18	euthyroid
1.1	13.1	22	euthyroid
1.1	14.1	93	euthyroid
1.7	2.6	16	euthyroid
1.8	1.4	8	euthyroid
1.6	1.1	19	euthyroid
1.7	2.2	14	euthyroid
1	6.2	66	euthyroid
2.2	2.1	18	euthyroid
0.9	0.7	15	euthyroid
1.7	1.1	12	euthyroid
2.2	2.4	13	euthyroid
2	1.3	13	euthyroid
2.1	1.1	6	euthyroid
2.2	1.4	8	euthyroid
2.1	2.1	28	euthyroid
1.8	3.3	17	euthyroid
1	15.7	100	euthyroid
1.4	1.1	13	euthyroid
2	1.4	7	euthyroid
1.6	1.8	17	euthyroid
2.1	1.6	15	euthyroid
0.9	2.8	22	euthyroid
1.4	1.2	11	euthyroid
1.7	2.9	26	euthyroid
1.9	1	21	euthyroid
1.9	2	11	euthyroid
1.3	1.3	9	euthyroid
1.6	2.9	23	euthyroid
1.9	1.8	22	euthyroid
2	2.3	10	euthyroid
2	1.7	12	euthyroid
1.7	1.3	16	euthyroid
2	1.3	14	euthyroid
1.8	2.2	19	euthyroid
1	0.9	12	euthyroid
1.9	3.1	16	euthyroid
1.8	1.4	13	euthyroid
2.2	1.9	12	euthyroid
2.1	2.4	20	euthyroid
2	1.1	8	euthyroid
1.6	0.9	15	euthyroid
1.4	1.6	15	euthyroid
1.8	1.5	11	euthyroid
2	1.3	15	euthyroid
2	1.6	16	euthyroid
2.1	1.1	7	euthyroid
2	1.7	14	euthyroid
1.9	11	64	euthyroid
1.6	2.7	14	euthyroid
1.8	1.5	10	euthyroid
1.2	1.7	12	euthyroid
1.8	0.8	9	euthyroid
1.4	2.2	13	euthyroid
1.3	3.9	31	euthyroid
1.4	2.8	16	euthyroid
1.8	1.5	7	euthyroid
2.1	1.3	9	euthyroid
1.7	1.4	10	euthyroid
1.5	5.3	34	euthyroid
1.6	2.2	9	euthyroid
1.5	1.3	11	euthyroid
1.2	1	8	euthyroid
1.9	1.3	11	euthyroid
1.9	0.9	7	euthyroid
2.1	2	11	euthyroid
2	1.3	10	euthyroid
2	1.1	10	euthyroid
1.9	1.1	9	euthyroid
1.9	3.1	17	euthyroid
1.4	1.1	10	euthyroid
1.5	1.4	15	euthyroid
1.7	2.9	17	euthyroid
2.1	1.5	11	euthyroid
1.6	1.2	6	euthyroid
2.1	1.8	25	euthyroid
2	1.1	10	euthyroid
2.1	1	7	euthyroid
2.2	1.1	4	euthyroid
1.4	1.1	6	euthyroid
1.3	1.1	8	euthyroid
1.1	2.2	8	euthyroid
1.9	1.8	13	euthyroid
2	1.7	10	euthyroid
1.7	1.7	10	euthyroid
1.9	2.3	17	euthyroid
1.6	1.8	15	euthyroid
2.2	1	9	euthyroid
1.7	2.1	21	euthyroid
1.3	3.2	26	euthyroid
2	2.5	16	euthyroid
1.4	0.7	5	euthyroid
1.1	1.2	19	euthyroid
2	2.5	8	euthyroid
1.7	1.8	15	euthyroid
1.6	2.1	12	euthyroid
1	0.9	8	euthyroid
1.7	1.3	13	euthyroid
2.2	1.6	20	euthyroid
2.1	1.8	12	euthyroid
1.3	3	17	euthyroid
1.7	2	11	euthyroid
2.2	0.9	10	euthyroid
1.9	1.9	10	euthyroid
2.2	1.5	10	euthyroid
1.1	1	13	euthyroid
2.2	2.9	18	euthyroid
2.1	2.4	18	euthyroid
2.2	2.1	17	euthyroid
1.5	1.6	12	euthyroid
2	1.7	11	euthyroid
1.9	1.8	8	euthyroid
1.4	2.3	19	euthyroid
1.7	1.3	10	euthyroid
2.2	1.3	12	euthyroid
2.1	1.5	9	euthyroid
1.2	0.9	10	euthyroid
1.6	1.6	11	euthyroid
1.5	1.9	11	euthyroid
1.9	1.2	9	euthyroid
1.9	1.4	8	euthyroid
1.4	1.4	16	euthyroid
1.5	1	12	euthyroid
1.5	1.9	24	euthyroid
1.8	1.7	10	euthyroid
1.4	2.1	12	euthyroid
1.6	2.4	18	euthyroid
1.1	0.8	11	euthyroid
1.7	8.4	28	euthyroid
1.7	1.5	10	euthyroid
1.5	3	43	euthyroid
1.7	1.7	11	euthyroid
1.7	1.5	12	euthyroid
1.5	2.1	10	euthyroid
1.5	2	15	euthyroid
1.7	3.2	19	euthyroid
1.9	1.7	10	euthyroid
2	2.5	17	euthyroid
1.4	3	22	euthyroid
1.4	2	14	euthyroid
1	1.5	23	euthyroid
1.5	1.1	13	euthyroid
1.6	0.9	10	euthyroid
0.9	1.7	13	euthyroid
1.1	8	55	euthyroid
1.9	1	10	euthyroid
1.6	1.1	10	euthyroid
2.1	2.4	14	euthyroid
1.9	1.1	12	euthyroid
1.7	1.4	10	euthyroid
1.6	1.8	8	euthyroid
2.1	1.8	7	euthyroid
2.2	0.9	8	euthyroid
1.4	2	21	euthyroid
1.2	1.3	10	euthyroid
1.8	2.4	11	euthyroid
1.8	2.1	9	euthyroid
1.9	1.7	13	euthyroid
0.9	1.3	11	euthyroid
2	1.2	21	euthyroid
1	2.8	29	euthyroid
2.1	1.4	9	euthyroid
0.8	1.7	8	euthyroid
1.4	1.3	9	euthyroid
2.2	2.2	7	euthyroid
1.9	1.6	8	euthyroid
1.9	2	14	euthyroid
2	1.1	9	euthyroid
2	1.3	9	euthyroid
1.5	1.3	11	euthyroid
1.6	1.7	10	euthyroid
1.6	1.7	10	euthyroid
1.9	1.4	12	euthyroid
1.2	4.6	35	euthyroid
2	1.3	11	euthyroid
1.6	1.8	10	euthyroid
1.7	1.1	10	euthyroid
1.7	0.9	11	euthyroid
2	2.2	18	euthyroid
2	0.8	11	euthyroid
2.1	1.5	11	euthyroid
1.5	1.6	11	euthyroid
1.8	1.8	12	euthyroid
1.9	1.3	10	euthyroid
2.1	1.3	9	euthyroid
1.3	1.6	17	euthyroid
1.9	1.3	10	euthyroid
2.1	1.4	6	euthyroid
1.8	2.5	17	euthyroid
1.7	3.1	16	euthyroid
1	2.4	14	euthyroid
1.5	1.3	11	euthyroid
0.9	20.8	61	euthyroid
1.7	1.9	9	euthyroid
1.5	1.4	14	euthyroid
2.2	1.4	12	euthyroid
1.8	1.5	8	euthyroid
1.1	5.8	43	euthyroid
1.6	0.8	7	euthyroid
1.6	2.6	34	euthyroid
1.3	1.3	16	euthyroid
2.2	1.9	9	euthyroid
2	1.7	9	euthyroid
2.2	1.3	6	euthyroid
2.1	1.1	11	euthyroid
2.2	1.6	9	euthyroid
1.7	1.4	13	euthyroid
1.8	2	8	euthyroid
2	1.6	8	euthyroid
1.4	1.7	14	euthyroid
1.9	2	13	euthyroid
1.9	3.3	20	euthyroid
1.4	1.2	11	euthyroid
1.5	3.9	19	euthyroid
1.9	2.9	36	euthyroid
2	1.5	7	euthyroid
1.4	2.5	23	euthyroid
1.9	1.9	11	euthyroid
1.4	2.2	25	euthyroid
1.7	1.2	10	euthyroid
1.4	1	10	euthyroid
2	1.3	15	euthyroid
1.4	2.4	19	euthyroid
2.1	0.8	5	euthyroid
2	1.8	10	euthyroid
1.5	1	8	euthyroid
1.1	3.9	24	euthyroid
1.4	1.7	11	euthyroid
1.1	1.2	9	euthyroid
1.3	4	31	euthyroid
1.4	1.6	8	euthyroid
2	1	8	euthyroid
2.2	1.9	13	euthyroid
1.3	1.7	10	euthyroid
2.1	1.9	11	euthyroid
0.9	3.7	25	euthyroid
1.5	0.7	7	euthyroid
1.8	3.7	27	euthyroid
0.9	0.9	7	euthyroid
1.9	1.4	10	euthyroid
1.3	1.9	21	euthyroid
1.8	1.5	8	euthyroid
1.6	1.9	15	euthyroid
2	1.8	9	euthyroid
1.9	1.3	8	euthyroid
1.8	2.6	14	euthyroid
2	1.5	9	euthyroid
1.5	1.7	10	euthyroid
1.7	1.6	9	euthyroid
1.3	4.9	39	euthyroid
2.1	1.4	9	euthyroid
2.1	1.3	9	euthyroid
2	1.2	10	euthyroid
2.2	2.4	15	euthyroid
1.7	1.4	5	euthyroid
2	1	6	euthyroid
0.8	1.2	13	euthyroid
1.4	2.5	10	euthyroid
1.7	1.5	6	euthyroid
1.3	0.7	8	euthyroid
1.8	1.1	7	euthyroid
1.6	1.1	9	euthyroid
1.5	1.5	11	euthyroid
1.9	1.3	8	euthyroid
1.9	2.7	14	euthyroid
1.6	2.2	14	euthyroid
0.9	1.8	24	euthyroid
2	1.6	11	euthyroid
1.5	1.5	11	euthyroid
1.7	1.4	11	euthyroid
1.7	2.6	16	euthyroid
1.9	1	9	euthyroid
1.9	1.3	10	euthyroid
2	1.5	9	euthyroid
1.9	1.6	9	euthyroid
2.2	1.3	20	euthyroid
1.6	1.7	22	euthyroid
2.1	1.8	13	euthyroid
1.6	1.8	16	euthyroid
2	1.3	8	euthyroid
1.8	1	8	euthyroid
1.7	1.2	12	euthyroid
1.5	2.7	15	euthyroid
1.9	2.1	14	euthyroid
0.9	1.7	13	euthyroid
1	1.4	36	euthyroid
1.8	1.1	13	euthyroid
1.8	2.2	15	euthyroid
2.2	1.6	7	euthyroid
1.8	2.4	16	euthyroid
1.6	2.8	22	euthyroid
2.2	1.1	13	euthyroid
2.2	1.3	8	euthyroid
1.7	1.6	10	euthyroid
1.8	1.9	8	euthyroid
1.9	2.9	11	euthyroid
1.5	1.2	14	euthyroid
2.1	1.1	3	euthyroid
1.4	1.2	11	euthyroid
2	1.5	10	euthyroid
1.3	2.3	32	euthyroid
1.1	8	54	euthyroid
1.4	1.1	14	euthyroid
2.2	1.4	9	euthyroid
1.8	1	13	euthyroid
2.2	2.8	16	euthyroid
1	1.5	11	euthyroid
1.2	1.2	15	euthyroid
2.2	1.3	14	euthyroid
1.6	3.6	25	euthyroid
2.2	1.9	18	euthyroid
2.2	1.2	8	euthyroid
1.6	1.7	11	euthyroid
2.1	1.6	11	euthyroid
2.2	2.3	11	euthyroid
1.4	1.8	24	euthyroid
1.8	1.5	10	euthyroid
1.2	1	8	euthyroid
1	2.1	22	euthyroid
2	3.6	26	euthyroid
1.5	1.5	15	euthyroid
0.9	11.4	64	euthyroid
1.4	1.4	10	euthyroid
1.9	1.3	11	euthyroid
2.2	1.2	8	euthyroid
1.5	0.9	10	euthyroid
1.2	1.3	10	euthyroid
2.1	2.5	23	euthyroid
2.1	1.9	16	euthyroid
2.1	1.6	8	euthyroid
2	1.7	10	euthyroid
2.2	1	15	euthyroid
2	1.4	10	euthyroid
2.2	1.5	9	euthyroid
2.1	1.1	15	euthyroid
1.4	3	12	euthyroid
2.1	1.9	14	euthyroid
2	1.1	8	euthyroid
1.9	2.4	14	euthyroid
2	1.2	14	euthyroid
2	2.3	13	euthyroid
1.6	3.3	18	euthyroid
2.2	1.3	9	euthyroid
1.7	2.6	15	euthyroid
1.7	2.7	20	euthyroid
2.2	1.3	17	euthyroid
2	1.6	14	euthyroid
2	1.5	9	euthyroid
2.2	2.2	13	euthyroid
2	1.8	8	euthyroid
1.7	1.5	11	euthyroid
1.4	8	38	euthyroid
0.9	2.4	19	euthyroid
1.2	5.6	28	euthyroid
1.7	1.9	11	euthyroid
1.9	2.5	12	euthyroid
2.1	1.8	11	euthyroid
1.6	1	10	euthyroid
2.2	1.6	11	euthyroid
2	1.2	11	euthyroid
1.9	1.1	6	euthyroid
1.3	0.9	8	euthyroid
1.6	1.6	13	euthyroid
2.2	1.1	8	euthyroid
2	1.3	6	euthyroid
2.1	1.3	12	euthyroid
1.2	9.3	90	euthyroid
2.2	1.7	16	euthyroid
1.4	2	15	euthyroid
1.6	1.6	17	euthyroid
1.8	1.8	8	euthyroid
1.3	2.9	18	euthyroid
1.2	1.3	10	euthyroid
1.3	1.2	12	euthyroid
1.6	2.6	19	euthyroid
2.2	1.4	10	euthyroid
1.8	1.2	6	euthyroid
2.1	0.9	9	euthyroid
1.3	1.1	3	euthyroid
1.8	1.5	6	euthyroid
1.8	1.1	8	euthyroid
1.6	1.6	10	euthyroid
2.1	1.2	11	euthyroid
1.9	1.6	7	euthyroid
2.2	0.7	15	euthyroid
2.2	1.8	11	euthyroid
2	1.6	11	euthyroid
0.8	3.3	24	euthyroid
1.3	1.3	8	euthyroid
1.9	1.7	9	euthyroid
1	2	16	euthyroid
1.2	2.2	16	euthyroid
1.3	1.4	13	euthyroid
1.7	1.5	15	euthyroid
1.3	1.8	10	euthyroid
1.2	7.1	46	euthyroid
0.9	1.3	20	euthyroid
1.8	1.3	10	euthyroid
1.6	1.9	12	euthyroid
1.7	1.6	12	euthyroid
1.4	1.4	9	euthyroid
1.5	0.7	10	euthyroid
2	1.5	10	euthyroid
1.4	3.4	8	euthyroid
0.9	12.1	66	euthyroid
0.9	1.3	8	euthyroid
1.3	1.1	7	euthyroid
1.3	2.2	16	euthyroid
1.1	7.5	48	euthyroid
1.4	1.4	8	euthyroid
2.1	2.3	19	euthyroid
1.9	1.1	9	euthyroid
1.6	1	9	euthyroid
1.9	2.4	11	euthyroid
1.5	2.6	10	euthyroid
1.8	1.5	11	euthyroid
1.6	1.5	11	euthyroid
1.6	1	12	euthyroid
1.5	1.8	11	euthyroid
1.5	1.9	11	euthyroid
1.5	1.9	13	euthyroid
1.7	2	11	euthyroid
1.8	1.5	5	euthyroid
2.2	1.8	17	euthyroid
2.2	1.6	9	euthyroid
1.3	1.1	16	euthyroid
2	3.5	20	euthyroid
1.2	1.2	18	euthyroid
1.3	1.3	7	euthyroid
0.9	3.6	81	euthyroid
2.1	2.5	18	euthyroid
1.8	2.2	17	euthyroid
1.8	1.8	9	euthyroid
1.7	2.4	19	euthyroid
1.3	1.8	17	euthyroid
1.3	2.5	18	euthyroid
1.7	1.3	14	euthyroid
1.8	2.4	19	euthyroid
2.1	1.3	9	euthyroid
2	1.6	8	euthyroid
1.6	1.5	9	euthyroid
2.2	1.7	12	euthyroid
1.8	2	15	euthyroid
1	10	83	euthyroid
1.5	3	32	euthyroid
1	9	47	euthyroid
1.6	2	12	euthyroid
1.3	0.5	10	euthyroid
1.3	0.3	7	euthyroid
1.7	1.7	10	euthyroid
1.9	1.2	5	euthyroid
1.8	1.6	11	euthyroid
1.9	1.8	12	euthyroid
1.9	1.6	10	euthyroid
1.4	2	13	euthyroid
2.1	1.7	13	euthyroid
1.6	3	16	euthyroid
1.4	1.3	12	euthyroid
0.9	2.8	15	euthyroid
1.6	3.3	13	euthyroid
2.1	1.2	12	euthyroid
1.2	1.8	8	euthyroid
1.3	1.5	8	euthyroid
2	1.2	11	euthyroid
1.1	5.2	42	euthyroid
1.9	1.4	8	euthyroid
1.8	1.2	9	euthyroid
2.2	1.9	8	euthyroid
1.5	1.2	13	euthyroid
2.1	1.3	3	euthyroid
1.9	1.2	10	euthyroid
1.6	1.3	14	euthyroid
2.2	1.5	11	euthyroid
2.2	1.6	13	euthyroid
1.5	2.1	17	euthyroid
2.2	1.3	15	euthyroid
1.7	2.8	19	euthyroid
1.7	1	8	euthyroid
1.8	1.9	14	euthyroid
2.2	1.3	8	euthyroid
1.6	1.6	10	euthyroid
1.2	1.7	18	euthyroid
1.4	1.1	10	euthyroid
1.7	2	21	euthyroid
1.4	0.8	5	euthyroid
1.4	1.7	14	euthyroid
1.5	3.7	28	euthyroid
1.8	1.2	13	euthyroid
2.1	1.5	7	euthyroid
1.5	1.5	9	euthyroid
1.6	1.8	14	euthyroid
1.7	6.4	54	euthyroid
2	0.8	11	euthyroid
0.9	12.1	58	euthyroid
1.2	1.6	9	euthyroid
1.6	1.1	8	euthyroid
1.8	1.3	8	euthyroid
1.5	1.5	8	euthyroid
0.9	9.3	61	euthyroid
0.9	1.8	12	euthyroid
1.9	2.1	13	euthyroid
1.5	1.4	15	euthyroid
1.1	0.8	19	euthyroid
1.5	1.3	11	euthyroid
1.4	1.6	8	euthyroid
2.2	1.7	18	euthyroid
1.9	1.5	14	euthyroid
2	1.2	11	euthyroid
1.5	0.7	9	euthyroid
2	2.1	14	euthyroid
1.9	1.3	9	euthyroid
2	1.3	11	euthyroid
2.2	1.1	9	euthyroid
2	1.4	18	euthyroid
1.9	1.3	11	euthyroid
1.3	1.3	10	euthyroid
1.4	2	18	euthyroid
2.1	1.6	14	euthyroid
2	1.1	9	euthyroid
2.1	1.7	11	euthyroid
2.1	1.7	22	euthyroid
2.1	2.4	17	euthyroid
1.4	1.9	10	euthyroid
2.2	1.9	14	euthyroid
2	1.3	10	euthyroid
2	2.3	24	euthyroid
1	4.8	64	euthyroid
2.2	1.9	12	euthyroid
2.1	1.4	15	euthyroid
2	1	8	euthyroid
2.1	1.1	5	euthyroid
1.8	1.1	9	euthyroid
2	1.4	12	euthyroid
2	1.8	10	euthyroid
1.7	2.5	16	euthyroid
1.5	2.1	6	euthyroid
1.4	3.3	19	euthyroid
2	2	15	euthyroid
1.9	2.5	16	euthyroid
1.8	3.1	14	euthyroid
1.9	1.8	20	euthyroid
1.8	1.4	15	euthyroid
2.2	2.1	18	euthyroid
1.8	1.7	9	euthyroid
1.5	1.2	14	euthyroid
1.2	2.6	19	euthyroid
1.6	0.9	6	euthyroid
1.9	1.3	7	euthyroid
1.6	0.9	11	euthyroid
1.2	1.1	9	euthyroid
1.8	1.7	12	euthyroid
2	2	13	euthyroid
1.2	1.7	19	euthyroid
1.9	1.1	11	euthyroid
1.5	0.6	11	euthyroid
1.5	3	23	euthyroid
2.1	1.6	12	euthyroid
1.6	1.1	10	euthyroid
1.4	1.1	10	euthyroid
1.6	1.8	13	euthyroid
2.1	1.2	9	euthyroid
1.4	2.5	16	euthyroid
1.4	2.9	15	euthyroid
2.1	2	20	euthyroid
1.6	1.8	14	euthyroid
1.9	3.1	19	euthyroid
1	3.2	39	euthyroid
1.7	1	7	euthyroid
1.9	3.1	39	euthyroid
1.6	1.2	12	euthyroid
1.7	1.3	6	euthyroid
2.2	1.6	12	euthyroid
1.9	1.1	8	euthyroid
1.4	0.7	9	euthyroid
1.4	2.1	13	euthyroid
2.2	1.5	10	euthyroid
2	1.3	11	euthyroid
1.7	7.7	63	euthyroid
1.7	1.6	10	euthyroid
1.3	2.5	12	euthyroid
0.8	7.9	48	euthyroid
1.3	1	10	euthyroid
2	1.2	6	euthyroid
1.7	1.6	13	euthyroid
1.5	2.1	11	euthyroid
1.4	0.7	8	euthyroid
2.2	0.7	8	euthyroid
2.2	1.9	12	euthyroid
1.1	1.1	11	euthyroid
1.7	4.4	33	euthyroid
2	1.4	10	euthyroid
1.4	1	11	euthyroid
1.9	1.6	8	euthyroid
1.8	1.5	14	euthyroid
1.9	2.7	13	euthyroid
2.1	1.7	12	euthyroid
1.7	2.4	15	euthyroid
2	1.8	12	euthyroid
2	1.6	15	euthyroid
2.2	1.8	19	euthyroid
1.6	2	7	euthyroid
1.7	1.9	11	euthyroid
2.2	1.6	8	euthyroid
2.1	2.1	22	euthyroid
1.4	6.6	52	euthyroid
1.5	1.6	9	euthyroid
2.2	1.9	15	euthyroid
1.2	2.7	37	euthyroid
2	1.6	12	euthyroid
1.7	1.3	10	euthyroid
1.6	1.4	9	euthyroid
1.8	2.2	13	euthyroid
1.8	1.6	12	euthyroid
1.5	1.6	10	euthyroid
1.8	3.5	18	euthyroid
1.8	1.8	12	euthyroid
1.8	1.6	7	euthyroid
1	0.9	13	euthyroid
1.2	0.9	11	euthyroid
2.2	1	8	euthyroid
1	2.6	20	euthyroid
2	1.5	10	euthyroid
1.5	1.4	31	euthyroid
2	2.3	12	euthyroid
1	1.2	5	euthyroid
1.7	2.1	13	euthyroid
1.7	1.7	14	euthyroid
1.4	1.7	10	euthyroid
2.1	1.4	9	euthyroid
1.9	1.8	9	euthyroid
1.6	1.6	13	euthyroid
1.6	1.2	12	euthyroid
1.8	1.5	8	euthyroid
2.2	1.4	8	euthyroid
2	1.6	13	euthyroid
1.6	1.6	6	euthyroid
2	2.7	14	euthyroid
1.8	1.3	8	euthyroid
1.9	1.1	7	euthyroid
1.5	2.2	15	euthyroid
2.2	1.1	8	euthyroid
1.7	1.4	13	euthyroid
1.3	1.4	7	euthyroid
2.2	3.1	14	euthyroid
1.6	3	20	euthyroid
2.2	1.5	11	euthyroid
1.1	1.2	15	euthyroid
2	1.4	9	euthyroid
1.6	1.8	10	euthyroid
1.3	1.5	6	euthyroid
1.5	1.3	7	euthyroid
1.8	1.3	12	euthyroid
1.6	2.3	15	euthyroid
1.4	2.1	15	euthyroid
1.8	1.5	11	euthyroid
2.1	1.5	10	euthyroid
1.3	1.7	11	euthyroid
1.6	2.9	12	euthyroid
2.1	1.8	12	euthyroid
1.5	1.3	11	euthyroid
1.8	2.2	15	euthyroid
1.5	2.7	15	euthyroid
2.1	2.2	12	euthyroid
1.8	2.1	10	euthyroid
1.1	1.2	11	euthyroid
2.2	1.4	6	euthyroid
1.5	1.6	13	euthyroid
1.8	1.3	10	euthyroid
1.8	1.6	8	euthyroid
2.1	1.9	11	euthyroid
2	1.8	13	euthyroid
0.9	0.8	14	euthyroid
1.4	2.2	17	euthyroid
1.5	1.9	13	euthyroid
1.6	1.8	13	euthyroid
1.2	1.5	16	euthyroid
1.5	1	6	euthyroid
2.1	1.3	8	euthyroid
2	3	32	euthyroid
2.1	1.2	10	euthyroid
1.7	1.6	18	euthyroid
2.2	2.9	17	euthyroid
1.9	1.9	13	euthyroid
1.3	1	13	euthyroid
1.6	1	8	euthyroid
1.7	1.4	10	euthyroid
2.2	1.5	5	euthyroid
1.9	2.1	20	euthyroid
0.9	3.3	15	euthyroid
1.8	1.7	9	euthyroid
2.2	1	7	euthyroid
1.3	1.3	15	euthyroid
1.4	1	9	euthyroid
1.6	1.7	13	euthyroid
1.8	2	15	euthyroid
1.8	1.5	7	euthyroid
1.3	8.5	40	euthyroid
2	2.1	13	euthyroid
2.2	1.2	7	euthyroid
2.1	1.9	9	euthyroid
2	1.3	8	euthyroid
1.7	1.2	10	euthyroid
1.5	1.2	9	euthyroid
1.8	2.4	15	euthyroid
1.5	0.8	10	euthyroid
1.9	1.8	17	euthyroid
1.3	1.3	10	euthyroid
1.3	1.4	14	euthyroid
1.5	2.5	19	euthyroid
1.4	1.9	12	euthyroid
2	1.3	10	euthyroid
1.8	0.5	8	euthyroid
1.5	0.9	6	euthyroid
1.9	2	14	euthyroid
0.9	1.5	11	euthyroid
1.7	2.1	11	euthyroid
2.2	2.2	13	euthyroid
1.7	0.8	7	euthyroid
1.9	1.4	16	euthyroid
1.4	1.2	6	euthyroid
2.2	2.1	11	euthyroid
1.2	7.9	40	euthyroid
2	1.1	6	euthyroid
1.5	2	14	euthyroid
1.3	6.6	53	euthyroid
2.2	1.7	15	euthyroid
2	1.7	10	euthyroid
2	1.3	7	euthyroid
1.7	1.5	7	euthyroid
2.2	3	16	euthyroid
2	1.5	11	euthyroid
1.7	1.7	13	euthyroid
1.7	1.6	6	euthyroid
1.5	1.8	15	euthyroid
1.4	1.5	10	euthyroid
1.8	1.4	10	euthyroid
1	2.3	15	euthyroid
1.4	1.4	8	euthyroid
1.9	2.2	15	euthyroid
2	2.4	14	euthyroid
1.6	4.1	45	euthyroid
1.4	7.3	37	euthyroid
1.6	2.1	9	euthyroid
1.7	6.6	49	euthyroid
1.6	1.7	15	euthyroid
1.3	1.6	14	euthyroid
1.7	1.3	11	euthyroid
0.8	1.8	9	euthyroid
1.3	1.6	11	euthyroid
2	1.5	8	euthyroid
2	1.2	8	euthyroid
1.7	2.2	10	euthyroid
1	1.4	11	euthyroid
1.6	1.3	8	euthyroid
1.6	1.7	13	euthyroid
1.3	0.6	13	euthyroid
2.2	1.6	10	euthyroid
1.4	1.1	9	euthyroid
2	1.8	13	euthyroid
1.8	1.6	9	euthyroid
1.8	1.3	10	euthyroid
0.9	1.9	8	euthyroid
2	1.9	7	euthyroid
0.9	1.1	8	euthyroid
1.1	1	7	euthyroid
1.5	1.3	9	euthyroid
2.2	2.2	13	euthyroid
1.8	2.1	10	euthyroid
1.5	2	10	euthyroid
1.1	16.1	195	euthyroid
1.5	1.2	8	euthyroid
1.4	2.6	10	euthyroid
1.3	1.1	3	euthyroid
1.9	1.1	10	euthyroid
1.6	5.8	29	euthyroid
1.6	1.2	9	euthyroid
0.9	0.6	8	euthyroid
2	1.3	10	euthyroid
1.7	3	12	euthyroid
1.5	1.1	9	euthyroid
1.5	2.4	21	euthyroid
2.2	2.1	16	euthyroid
1.6	1.6	9	euthyroid
1.9	0.9	6	euthyroid
1.7	1.5	13	euthyroid
1.3	1.8	15	euthyroid
2.2	1.2	7	euthyroid
1.6	2	12	euthyroid
1.4	1.3	7	euthyroid
1.5	1.3	9	euthyroid
1.8	0.9	6	euthyroid
1.5	1.2	10	euthyroid
1.8	1.5	14	euthyroid
1.3	1.5	8	euthyroid
1.7	0.7	3	euthyroid
2.1	2.2	13	euthyroid
2	1.7	14	euthyroid
2.1	1.3	9	euthyroid
1.9	1.8	12	euthyroid
1.7	1.3	6	euthyroid
1.8	2.9	15	euthyroid
2.2	1.2	11	euthyroid
0.9	6.2	80	euthyroid
1.9	1.6	9	euthyroid
1.9	1.3	12	euthyroid
1.9	1.5	13	euthyroid
1.3	2	10	euthyroid
1.9	1.1	7	euthyroid
1.9	2.5	30	euthyroid
1.8	1.5	9	euthyroid
1.5	2.3	15	euthyroid
1.2	1.6	16	euthyroid
2.1	2	13	euthyroid
2.1	2.6	18	euthyroid
2.1	2.2	17	euthyroid
2.2	1.9	11	euthyroid
1.7	1.2	8	euthyroid
0.9	1.9	20	euthyroid
1.7	2.7	22	euthyroid
1.9	3	16	euthyroid
1.4	1.6	11	euthyroid
2	1.6	21	euthyroid
1.8	1.6	11	euthyroid
1.8	1.6	15	euthyroid
1.7	1.9	13	euthyroid
2.1	2.7	14	euthyroid
2.2	2	9	euthyroid
1.8	1.8	12	euthyroid
2.1	2	16	euthyroid
1.8	2.2	14	euthyroid
1.4	2.4	19	euthyroid
2.1	2	12	euthyroid
2.2	1.7	12	euthyroid
1.1	2.3	19	euthyroid
2	3.8	14	euthyroid
1.9	2	22	euthyroid
1.7	2.4	12	euthyroid
1.5	1.2	11	euthyroid
2.1	2.1	17	euthyroid
1.7	1.7	9	euthyroid
1.8	3.1	17	euthyroid
1.1	1.3	12	euthyroid
2.1	1.7	13	euthyroid
2.2	2	12	euthyroid
1.6	2.1	14	euthyroid
1.8	2.5	12	euthyroid
1.6	2.8	17	euthyroid
1.8	3.2	20	euthyroid
1.8	2.1	21	euthyroid
1.2	2.1	14	euthyroid
1.8	1.8	15	euthyroid
1.6	2.5	21	euthyroid
1.6	1	7	euthyroid
2.2	1.6	10	euthyroid
1.2	6.6	71	euthyroid
2.2	1.1	14	euthyroid
1.8	1.7	14	euthyroid
1.8	1.6	10	euthyroid
2.1	3.3	23	euthyroid
2.1	2.5	9	euthyroid
1.7	1.4	14	euthyroid
1.7	1.4	13	euthyroid
1.7	1.7	10	euthyroid
1.9	2	13	euthyroid
1.2	1.9	17	euthyroid
1.8	1.5	16	euthyroid
1.9	1.4	9	euthyroid
2.1	1.6	10	euthyroid
2.2	1.9	11	euthyroid
1.6	1.2	8	euthyroid
1.8	1.5	15	euthyroid
1.8	1.5	7	euthyroid
0.9	1.4	14	euthyroid
1.6	2.5	32	euthyroid
2.1	1.4	12	euthyroid
2	1.6	13	euthyroid
1.7	1.4	9	euthyroid
1.8	1.1	5	euthyroid
2.1	1.2	11	euthyroid
1.8	1.4	11	euthyroid
1.8	1.1	10	euthyroid
1.4	2	15	euthyroid
1.3	1.7	13	euthyroid
1.8	1.4	6	euthyroid
1.7	1.3	8	euthyroid
1.7	2.6	32	euthyroid
1.5	1.6	16	euthyroid
1.8	2	13	euthyroid
0.9	1.5	12	euthyroid
1.2	1.5	9	euthyroid
1.3	1.7	17	euthyroid
2.2	1.5	9	euthyroid
1	5.4	59	euthyroid
1.8	1.3	6	euthyroid
1.5	1.8	9	euthyroid
1.3	1.3	9	euthyroid
2.2	1.6	10	euthyroid
1.2	3.7	27	euthyroid
1.9	1.6	11	euthyroid
1.5	1.7	11	euthyroid
2.2	1.6	10	euthyroid
2.1	0.9	6	euthyroid
1.3	0.9	6	euthyroid
2.1	2	9	euthyroid
1.9	1.1	4	euthyroid
1.7	2.3	12	euthyroid
1	4.3	23	euthyroid
1.9	2.9	18	euthyroid
2.2	1.2	14	euthyroid
1.8	1.7	9	euthyroid
1.8	2.9	21	euthyroid
2	1.4	11	euthyroid
1.5	0.8	9	euthyroid
2.1	1.6	9	euthyroid
1.4	1.3	10	euthyroid
1.6	1.3	8	euthyroid
1.3	1.1	12	euthyroid
1.4	2	14	euthyroid
1.4	0.8	9	euthyroid
2.2	2.5	17	euthyroid
1.6	2.8	16	euthyroid
1.9	1.2	9	euthyroid
1.2	3.2	16	euthyroid
1.7	1.9	11	euthyroid
1.8	1.1	9	euthyroid
1.5	1	21	euthyroid
1.7	1.5	14	euthyroid
2	1.2	12	euthyroid
1.7	1.3	12	euthyroid
1.5	1.2	4	euthyroid
2.2	0.9	8	euthyroid
1.6	1.6	8	euthyroid
1.4	1.3	10	euthyroid
2.1	1	12	euthyroid
1.3	1.3	15	euthyroid
1.4	2.9	17	euthyroid
1.6	1.8	13	euthyroid
1.2	1.3	10	euthyroid
2	1.3	7	euthyroid
2	3.2	14	euthyroid
1.5	1.8	12	euthyroid
1.4	1.4	12	euthyroid
1.6	1.5	8	euthyroid
2.1	2.4	16	euthyroid
2.2	1.6	10	euthyroid
1.6	1.2	16	euthyroid
1.3	1.6	10	euthyroid
1.6	1.3	11	euthyroid
2.2	1.7	13	euthyroid
1.1	1	7	euthyroid
1.4	1.8	6	euthyroid
1.7	1.4	12	euthyroid
2.1	2.9	21	euthyroid
1.5	1.9	11	euthyroid
1.4	1.4	15	euthyroid
2.2	1.2	11	euthyroid
2.1	2.6	16	euthyroid
1.6	4.1	18	euthyroid
1.4	1.3	6	euthyroid
1.5	2.1	24	euthyroid
1.9	1.3	7	euthyroid
1.9	2	12	euthyroid
1.6	1.9	13	euthyroid
2.1	1.8	12	euthyroid
1.4	1.3	14	euthyroid
1.2	5.2	100	euthyroid
2.1	1.8	10	euthyroid
2.2	4.8	21	euthyroid
1.6	1.5	9	euthyroid
2.2	1.4	7	euthyroid
1.9	3	19	euthyroid
1.8	1.6	14	euthyroid
0.9	12.2	87	euthyroid
1.6	1	11	euthyroid
2.1	1.1	7	euthyroid
1.2	1.1	7	euthyroid
2.1	1.6	12	euthyroid
1.9	1.9	10	euthyroid
1.4	2.5	12	euthyroid
2.1	1.7	20	euthyroid
1.9	2.4	21	euthyroid
1.4	1.8	11	euthyroid
2	1.1	11	euthyroid
1.5	1.7	17	euthyroid
1.8	1	7	euthyroid
1.4	2.8	16	euthyroid
1.9	1.2	10	euthyroid
2.2	1	8	euthyroid
1.9	1.1	5	euthyroid
1.6	2.2	13	euthyroid
1.8	1.7	9	euthyroid
1.6	2.3	26	euthyroid
1.3	0.9	8	euthyroid
2.1	1.5	11	euthyroid
1.8	1.5	11	euthyroid
1.7	1.1	8	euthyroid
1.2	3.5	18	euthyroid
1.4	1	9	euthyroid
1.7	1.9	10	euthyroid
1.6	2.2	13	euthyroid
1.3	1.9	14	euthyroid
1.6	1.2	4	euthyroid
1.8	2.1	14	euthyroid
2.1	1.7	12	euthyroid
1.6	2.9	32	euthyroid
1.6	2	14	euthyroid
0.9	14.3	75	euthyroid
1.8	1.2	9	euthyroid
1.6	2	22	euthyroid
1.3	1.5	13	euthyroid
2.1	1.5	8	euthyroid
1.8	1.6	10	euthyroid
1.8	1.4	10	euthyroid
1.5	1.2	7	euthyroid
2	3.5	22	euthyroid
1	1.1	3	euthyroid
1.7	2.9	34	euthyroid
1.4	2.3	11	euthyroid
1.8	1.7	12	euthyroid
2.2	1	9	euthyroid
1.6	4.2	39	euthyroid
2.2	1.4	11	euthyroid
1.6	1.3	6	euthyroid
1.3	1.3	10	euthyroid
1.8	1.7	10	euthyroid
1	3.7	20	euthyroid
1.8	2.4	15	euthyroid
1.7	1.5	11	euthyroid
2.1	2.3	19	euthyroid
1.2	1.9	7	euthyroid
1.6	1.3	14	euthyroid
2.2	2.1	12	euthyroid
1.1	1.9	14	euthyroid
1.3	0.9	8	euthyroid
2.1	2.4	19	euthyroid
1.2	1.1	8	euthyroid
1.7	1.6	8	euthyroid
2	1.6	10	euthyroid
2	2.3	14	euthyroid
2	1.4	11	euthyroid
1.3	3	19	euthyroid
1.3	2.7	14	euthyroid
1.8	1.7	14	euthyroid
1.6	1.7	16	euthyroid
1.4	2.3	18	euthyroid
2.2	2.3	16	euthyroid
1.6	1	8	euthyroid
2.1	1.6	13	euthyroid
1.4	1	10	euthyroid
1.6	1.7	11	euthyroid
1.6	1.4	8	euthyroid
1.8	1.4	13	euthyroid
1.6	1.7	7	euthyroid
1.7	0.9	6	euthyroid
1.5	1.9	21	euthyroid
2	2.7	18	euthyroid
1.6	1.6	14	euthyroid
1.5	1.1	11	euthyroid
1.7	1.6	14	euthyroid
1.8	1.3	13	euthyroid
1.1	2.2	13	euthyroid
1.9	1.4	8	euthyroid
[truncated: 111,536 more rows]
