# Supplementary material for: A retrospective evaluation of the relationship between symmetric dimethylarginine, creatinine and body weight in hyperthyroid cats
Source: PLoS One. 2020 Jan 28;15(1):e0227964. doi: 10.1371/journal.pone.0227964 (PMC6986741; doi:10.1371/journal.pone.0227964)
Supplement: S2 Dataset — (CSV) [file pone.0227964.s009.csv]

SDMA	Age (years)	CREA	Body weight (lbs)	Case Time (days)	Weight (kg)
21	13	3.4	9.9	120	4.5
6	13	2.5	11.9	120	5.4
10	12	1.9	8.6	120	3.9
17	19	2.3	6.9	120	3.1
12	15	1.2	9.2	120	4.2
17	17	1.3	6.1	120	2.8
23	13	1.7	7.9	120	3.6
7	13	1.2	8.8	120	4.0
32	16	3.4	12.5	120	5.7
18	13	2.9	11.2	120	5.1
14	17	2.1	5.6	120	2.5
15	8	1.2	7.8	120	3.5
9	14	1.7	11.7	120	5.3
11	13	1.4	12.7	120	5.8
7	12	1	12.3	120	5.6
13	15	1.9	8.7	120	3.9
9	19	1.1	9.5	120	4.3
21	15	1.8	5.6	120	2.5
9	9	1	5.2	120	2.4
16	12	2.9	15.4	120	7.0
18	18	2.1	5.5	120	2.5
20	15	3	10.0	120	4.5
21	15	1.9	13.2	120	6.0
30	16	1.7	5.0	120	2.3
7	12	0.9	7.8	120	3.5
7	15	0.7	4.1	120	1.9
9	11	1.4	15.1	120	6.9
12	15	2.2	13.6	120	6.2
13	15	2.8	9.2	120	4.2
26	15	3.9	12.0	120	5.4
30	15	5.4	6.3	120	2.9
7	10	0.7	12.8	120	5.8
16	17	2.5	6.7	120	3.0
30	16	4.8	4.0	120	1.8
13	13	1.4	13.5	120	6.1
13	16	2.6	6.9	120	3.1
21	16	1.8	8.0	120	3.6
19	18	2	6.4	120	2.9
9	11	1.7	13.3	120	6.0
13	11	1.6	14.5	120	6.6
14	17	3.3	9.6	120	4.4
13	13	2	11.3	120	5.1
8	15	1	16.5	120	7.5
14	15	1.2	7.7	120	3.5
17	10	2.1	5.7	120	2.6
41	20	4.9	9.6	120	4.4
25	14	3.3	7.0	120	3.2
14	14	2.5	13.5	120	6.1
6	13	1.4	9.2	120	4.2
15	16	2.4	8.1	120	3.7
22	14	2.7	10.0	120	4.5
19	15	3.3	8.8	120	4.0
9	10	1.3	10.7	120	4.9
13	14	1.9	9.3	120	4.2
10	16	1.7	11.9	120	5.4
12	13	1.7	12.1	120	5.5
13	16	1.8	14.8	120	6.7
20	15	3	12.8	120	5.8
13	13	1.4	8.2	120	3.7
9	16	2.4	13.7	120	6.2
14	14	2.3	9.0	120	4.1
12	13	1.2	8.0	120	3.6
10	12	1.4	12.4	120	5.6
14	11	1.6	14.6	120	6.6
12	14	2.5	9.1	120	4.1
20	12	1.4	7.5	120	3.4
18	14	2.2	9.1	120	4.1
18	14	1.7	10.8	120	4.9
10	16	1.2	8.2	120	3.7
20	13	2.4	9.1	120	4.1
23	14	2.2	7.1	120	3.2
11	16	1.4	9.9	120	4.5
10	13	1	12.4	120	5.6
11	10	1.5	12.6	120	5.7
9	14	2	14.0	120	6.4
11	11	1.5	8.2	120	3.7
7	12	1.2	12.2	120	5.5
9	10	1.3	13.8	120	6.3
13	17	1.7	11.1	120	5.1
6	12	0.9	14.2	120	6.4
8	12	1.9	12.2	120	5.5
15	17	1.5	5.3	120	2.4
8	12	0.8	9.0	120	4.1
18	12	2.1	8.8	120	4.0
8	12	1.3	12.4	120	5.6
13	12	2.2	8.8	120	4.0
20	12	2.6	8.9	120	4.0
21	15	1.3	5.4	90	2.5
15	13	3.4	9.9	90	4.5
24	17	1.6	5.9	90	2.7
16	23	1.5	7.0	90	3.2
12	12	2.1	8.8	90	4.0
11	10	1.3	7.4	90	3.4
12	13	1.4	7.3	90	3.3
8	17	1.6	7.8	90	3.5
17	18	2.9	8.7	90	4.0
5	13	1.4	7.6	90	3.4
14	17	1.7	7.5	90	3.4
14	15	2.5	9.6	90	4.4
14	19	2.7	8.1	90	3.7
11	15	2.1	8.3	90	3.7
8	13	1	10.8	90	4.9
11	14	1.8	12.0	90	5.4
15	14	1.5	11.4	90	5.2
16	14	2.4	13.4	90	6.1
12	15	1.3	9.2	90	4.2
9	18	1.8	9.1	90	4.1
8	15	1.8	9.0	90	4.1
16	12	2.3	11.5	90	5.2
16	16	2.4	13.5	90	6.1
13	16	1.8	8.5	90	3.9
7	13	0.7	10.0	90	4.5
5	13	1.3	7.5	90	3.4
11	15	1.3	11.4	90	5.2
13	14	1	8.9	90	4.0
11	12	0.7	6.0	90	2.7
11	14	2.9	14.2	90	6.4
10	17	1.9	11.5	90	5.2
19	13	3	11.2	90	5.1
17	19	1.7	8.0	90	3.6
12	17	1.7	7.5	90	3.4
9	12	1.5	12.1	90	5.5
15	17	1.7	9.2	90	4.2
10	16	1.1	6.5	90	2.9
11	14	2.4	12.5	90	5.7
7	13	1.7	13.6	90	6.2
11	15	1.8	8.3	90	3.7
19	16	1.8	9.5	90	4.3
8	12	1.1	10.5	90	4.8
12	14	0.9	9.6	90	4.4
11	13	1.4	8.2	90	3.7
9	17	1.1	8.6	90	3.9
9	12	1.5	12.4	90	5.6
13	16	2.2	8.7	90	4.0
9	10	1.2	9.6	90	4.4
12	14	1	7.6	90	3.4
13	14	1.3	13.8	90	6.3
10	11	1.3	9.9	90	4.5
17	12	1.5	9.1	90	4.1
11	13	0.7	9.8	90	4.5
16	17	2.6	6.0	90	2.7
11	10	1.2	10.2	90	4.6
18	16	1.8	7.3	90	3.3
19	16	2.3	10.9	90	4.9
15	15	3	8.8	90	4.0
14	14	2.4	7.8	90	3.5
9	13	1.8	9.6	90	4.4
8	9	1	10.4	90	4.7
11	14	1	10.0	90	4.5
9	10	1	8.6	90	3.9
21	16	1.3	6.2	90	2.8
13	17	1.9	9.4	90	4.3
12	14	1.9	9.3	90	4.2
10	13	0.4	7.2	90	3.3
18	14	2.7	5.0	90	2.3
13	15	1.9	7.7	90	3.5
16	19	2.1	6.0	90	2.7
9	14	1	7.5	90	3.4
17	15	2.1	14.6	90	6.6
11	8	1.7	12.9	90	5.8
6	11	1.6	13.9	90	6.3
17	11	4.4	11.4	90	5.2
8	7	1.1	12.0	90	5.4
22	17	2.6	7.6	90	3.5
22	16	2.2	8.4	90	3.8
6	13	0.8	7.9	90	3.6
9	20	1.3	12.5	90	5.7
6	11	1	10.9	90	4.9
14	9	1.2	5.4	90	2.4
19	16	1	6.8	90	3.1
30	14	0.9	11.0	90	5.0
12	15	1.3	9.6	90	4.3
25	18	2.1	5.8	90	2.6
16	14	3.3	9.9	90	4.5
19	17	2.1	5.6	90	2.5
25	12	1.9	5.5	90	2.5
8	13	1.6	9.0	90	4.1
11	13	1.5	8.6	90	3.9
11	11	1.2	6.2	90	2.8
17	14	2.2	16.0	90	7.3
18	15	2.7	14.8	90	6.7
15	12	1.3	7.6	90	3.4
20	18	1.7	8.9	90	4.0
13	13	2.5	12.4	90	5.6
22	15	1.4	5.5	90	2.5
11	9	1	9.7	90	4.4
10	12	0.7	10.9	90	4.9
12	15	1.5	7.4	90	3.3
13	13	1.5	9.3	90	4.2
21	9	2.1	8.3	90	3.8
8	15	1.8	6.4	90	2.9
12	11	1.5	13.3	90	6.0
11	15	1.6	13.6	90	6.2
8	12	0.5	4.4	90	2.0
13	14	1.5	8.0	90	3.6
12	15	1	9.4	90	4.3
15	14	1.9	10.0	90	4.5
17	17	2.1	8.0	90	3.6
23	14	2.4	6.8	90	3.1
19	15	3	12.0	90	5.4
11	13	2	12.5	90	5.7
10	11	1.5	6.6	90	3.0
12	11	1.3	11.3	90	5.1
15	16	1.3	10.3	90	4.7
11	11	1.2	6.6	90	3.0
13	15	1.5	12.1	90	5.5
9	16	1.2	7.3	90	3.3
10	11	1.7	7.0	90	3.2
24	13	3.3	9.7	90	4.4
25	17	1.1	5.4	90	2.4
12	17	4.3	6.8	90	3.1
14	13	1.2	8.2	90	3.7
12	10	1.3	8.9	90	4.0
11	10	1.2	16.9	90	7.7
7	14	0.7	7.3	90	3.3
7	15	1.5	9.2	90	4.2
6	11	1	5.8	90	2.6
15	14	1.3	11.3	90	5.1
11	18	2.3	6.6	90	3.0
25	15	3.1	6.3	90	2.9
12	11	1.4	13.3	90	6.0
12	13	1.3	10.9	90	4.9
15	13	2	7.5	90	3.4
5	15	1.4	8.6	90	3.9
5	13	1.4	7.1	90	3.2
23	15	2.3	8.8	90	4.0
10	14	1.6	13.6	90	6.2
7	12	1.4	10.1	90	4.6
20	16	2.8	7.6	90	3.4
13	11	1.9	7.4	90	3.4
8	12	1	10.2	90	4.6
29	17	4.3	6.1	90	2.8
19	16	3.3	10.0	90	4.5
10	14	1.4	8.5	90	3.9
10	14	1.2	6.6	90	3.0
18	14	2	10.5	90	4.8
17	10	2.3	6.6	90	3.0
12	14	1	8.5	90	3.9
21	15	1.2	7.0	90	3.2
13	12	1.9	6.7	90	3.1
35	20	6	9.6	90	4.4
12	8	0.7	7.3	90	3.3
10	7	1	9.0	90	4.1
13	14	1.4	8.1	90	3.7
9	17	1.3	6.0	90	2.7
20	15	1.6	9.0	90	4.1
15	14	2	4.8	90	2.2
10	11	1.3	12.7	90	5.8
16	17	1.8	8.6	90	3.9
19	14	1.8	9.4	90	4.3
18	18	2	9.0	90	4.1
14	12	0.8	6.5	90	2.9
10	9	1.2	7.7	90	3.5
17	16	3.3	6.9	90	3.1
24	17	3.7	7.5	90	3.4
19	17	1.8	12.1	90	5.5
18	11	1.7	7.8	90	3.5
11	12	1.2	6.6	90	3.0
6	14	1	8.8	90	4.0
16	12	1.9	9.8	90	4.4
10	13	0.9	5.3	90	2.4
13	13	0.8	9.7	90	4.4
9	12	1.3	13.3	90	6.0
24	15	2.4	5.1	90	2.3
13	16	1.9	6.3	90	2.9
23	17	6	12.0	90	5.4
5	13	1	9.8	90	4.4
7	11	0.8	8.3	90	3.7
9	13	1.1	7.2	90	3.2
18	14	2.2	7.0	90	3.2
8	15	0.9	7.4	90	3.4
16	16	1.7	10.0	90	4.5
10	16	1.5	11.6	90	5.3
11	13	1.6	8.3	90	3.7
14	15	2.5	8.8	90	4.0
13	13	2.3	9.1	90	4.1
12	15	1.1	9.0	90	4.1
9	16	1.1	8.4	90	3.8
13	18	2.3	11.0	90	5.0
6	13	1.3	13.3	90	6.0
12	14	2.7	8.8	90	4.0
9	11	1.4	6.1	90	2.8
10	14	1.4	9.4	90	4.3
22	16	2.8	8.5	90	3.9
13	14	2.3	10.6	90	4.8
15	17	0.6	7.7	90	3.5
13	17	2.1	9.3	90	4.2
12	16	0.9	7.1	90	3.2
15	15	1.7	12.0	90	5.4
20	10	2.4	9.2	90	4.2
20	15	2.1	10.0	90	4.5
25	16	3.9	6.1	90	2.8
21	19	2.1	7.6	90	3.4
6	10	0.8	14.8	90	6.7
50	15	5	6.3	90	2.9
11	12	1.5	13.0	90	5.9
16	14	1.6	16.0	90	7.3
21	10	2.2	6.2	90	2.8
11	10	1.2	25.0	90	11.3
14	13	1.6	10.3	90	4.7
8	10	0.6	5.9	90	2.7
7	12	1.1	13.1	90	5.9
17	15	2.5	11.8	90	5.4
12	15	1.1	8.8	90	4.0
10	13	1.2	5.1	90	2.3
17	15	2.8	9.8	90	4.4
23	15	2.9	10.0	90	4.5
27	12	2.5	7.6	90	3.4
19	17	1.6	4.3	90	2.0
5	17	0.8	13.4	90	6.1
16	19	2	5.9	90	2.7
16	14	1.7	8.9	90	4.0
10	12	1.6	10.0	90	4.5
21	10	2.2	9.7	90	4.4
9	11	1.6	14.4	90	6.5
7	10	1.6	14.0	90	6.4
21	12	2.1	3.0	90	1.4
21	16	2.6	7.7	90	3.5
17	12	0.8	7.8	90	3.5
12	13	1.7	12.2	90	5.5
15	12	1	5.6	90	2.5
15	14	2.5	7.6	90	3.4
11	14	1.1	9.4	90	4.3
12	11	1.5	8.4	90	3.8
9	12	1.4	12.2	90	5.5
12	15	1.8	7.2	90	3.3
20	11	3.3	9.5	90	4.3
13	15	2.6	12.6	90	5.7
14	9	2.1	5.6	90	2.5
14	15	2.1	8.5	90	3.9
7	11	1.1	12.3	90	5.6
8	14	1.4	13.2	90	6.0
14	13	1.7	5.9	90	2.7
10	12	1.4	18.6	90	8.4
9	18	1.3	12.1	90	5.5
7	14	0.7	11.2	90	5.1
12	13	1.8	12.2	90	5.5
12	17	1.7	11.1	90	5.1
7	12	0.9	14.2	90	6.4
6	9	1.3	10.5	90	4.7
12	13	1.9	18.0	90	8.2
6	12	1.1	11.2	90	5.1
7	11	1.4	12.8	90	5.8
10	13	1.5	9.1	90	4.1
16	17	1.6	9.0	90	4.1
14	18	1.6	6.4	90	2.9
7	12	0.9	11.6	90	5.3
11	15	0.6	7.8	90	3.5
16	15	1.5	15.0	90	6.8
24	17	2.8	8.2	90	3.7
14	14	1.9	8.5	90	3.8
8	14	0.9	9.2	90	4.2
8	6	0.8	9.6	90	4.4
9	12	1.2	8.8	90	4.0
11	13	1.4	15.5	90	7.0
10	13	1.5	19.2	90	8.7
9	19	2.5	13.1	90	5.9
6	8	0.6	6.6	90	3.0
6	12	0.8	6.4	90	2.9
33	17	1.9	4.4	90	2.0
7	12	1.1	12.2	90	5.5
15	7	2.7	6.8	90	3.1
29	17	2.2	6.0	90	2.7
13	12	1.6	9.8	90	4.4
14	14	1.2	8.1	90	3.7
8	9	1.3	14.9	90	6.7
10	10	1.8	22.0	90	10.0
8	14	1.3	10.1	90	4.6
15	17	2	9.6	90	4.4
19	14	1.4	10.2	90	4.6
10	14	1.5	9.1	90	4.1
11	14	1.9	9.5	90	4.3
12	11	1.2	7.2	90	3.3
10	16	0.6	7.4	90	3.4
16	10	1.4	8.1	90	3.7
9	15	1.3	14.2	60	6.4
10	14	1.6	9.4	60	4.3
11	13	1.2	9.7	60	4.4
13	19	2.4	4.7	60	2.1
14	14	1.7	10.6	60	4.8
15	12	1.5	13.4	60	6.1
15	17	1.6	6.8	60	3.1
23	14	1.6	8.4	60	3.8
19	13	3	5.9	60	2.7
10	13	2.4	11.9	60	5.4
11	14	1.3	6.1	60	2.8
13	11	1.8	7.9	60	3.6
9	15	1.2	9.7	60	4.4
10	14	1.4	8.2	60	3.7
19	16	1.5	8.5	60	3.9
8	12	1.5	8.3	60	3.8
16	15	1.6	9.2	60	4.2
11	9	1	13.5	60	6.1
8	14	1.3	10.8	60	4.9
13	11	1.1	9.6	60	4.4
14	16	1.6	6.2	60	2.8
11	13	1.2	6.6	60	3.0
11	17	1.6	8.1	60	3.7
17	15	2.1	7.0	60	3.2
8	12	0.9	7.4	60	3.4
11	13	1	7.9	60	3.6
12	15	1.2	8.0	60	3.6
7	13	1.1	7.0	60	3.2
14	17	1.7	8.0	60	3.6
8	14	1	9.7	60	4.4
10	16	1.8	7.6	60	3.4
9	15	2.5	9.7	60	4.4
6	12	1.1	13.6	60	6.2
18	17	2	8.8	60	4.0
12	15	0.9	7.0	60	3.2
9	14	2.1	8.9	60	4.0
10	14	0.8	3.2	60	1.5
11	16	1.7	8.9	60	4.1
18	16	3.5	8.4	60	3.8
13	17	1.7	7.6	60	3.4
12	16	2.1	5.4	60	2.4
15	20	1.8	7.6	60	3.4
12	17	1.2	8.1	60	3.7
8	10	1.8	11.3	60	5.1
14	12	1.4	11.1	60	5.0
10	12	1.1	7.2	60	3.3
15	14	2	11.2	60	5.1
10	8	1.6	5.9	60	2.7
10	13	1.5	8.8	60	4.0
13	9	1.4	8.1	60	3.7
23	17	2	7.3	60	3.3
7	11	1	11.9	60	5.4
11	13	2.3	12.3	60	5.6
6	14	1.1	7.6	60	3.5
12	13	0.8	11.0	60	5.0
13	11	0.9	13.3	60	6.0
13	11	1	8.9	60	4.1
9	13	1.1	8.8	60	4.0
10	13	1.5	8.3	60	3.8
23	16	2.3	7.2	60	3.3
9	9	1.2	8.3	60	3.8
17	17	1.6	6.6	60	3.0
20	13	2.4	6.1	60	2.8
13	14	0.9	5.5	60	2.5
18	13	1.3	9.2	60	4.2
15	9	1.5	11.1	60	5.0
13	15	1.1	6.6	60	3.0
10	15	1.5	9.1	60	4.1
16	15	0.9	8.2	60	3.7
16	11	1.6	16.3	60	7.4
17	8	2.5	8.7	60	3.9
13	14	3.1	7.6	60	3.4
8	10	0.5	6.5	60	2.9
11	13	1.5	8.9	60	4.0
12	15	1.4	7.0	60	3.2
15	15	2.6	13.6	60	6.2
15	14	3.4	13.9	60	6.3
13	13	1.5	11.1	60	5.0
11	11	1.3	8.4	60	3.8
10	16	2	9.9	60	4.5
12	15	2	14.7	60	6.7
12	11	1.2	11.0	60	5.0
10	14	1.2	17.2	60	7.8
6	14	1.6	9.2	60	4.2
8	15	0.6	17.0	60	7.7
11	10	1.7	9.8	60	4.4
16	14	2.1	5.0	60	2.3
16	15	1.9	8.9	60	4.0
13	16	1.5	7.1	60	3.2
13	12	2.4	13.2	60	6.0
18	17	1.8	9.4	60	4.3
8	16	1.3	8.0	60	3.6
18	10	2.4	5.8	60	2.6
12	14	2.5	12.5	60	5.7
10	19	2.2	9.8	60	4.4
8	15	0.8	8.9	60	4.0
9	14	2.3	9.1	60	4.1
12	15	1.4	6.1	60	2.8
8	14	1.7	8.7	60	3.9
10	14	1.6	9.0	60	4.1
10	18	1.5	11.9	60	5.4
9	10	1.2	7.2	60	3.3
21	13	0.7	5.0	60	2.3
6	11	1.2	14.9	60	6.8
12	16	1.6	8.5	60	3.9
13	12	2.8	13.1	60	6.0
33	9	3.4	8.6	60	3.9
21	15	1.4	6.9	60	3.1
12	13	1	11.0	60	5.0
22	14	2	9.2	60	4.2
8	11	1.3	14.6	60	6.6
15	16	2.2	9.6	60	4.4
9	16	1.2	7.3	60	3.3
23	18	1.7	10.8	60	4.9
22	13	2.3	9.8	60	4.5
16	13	2.1	6.9	60	3.1
25	15	2	11.0	60	5.0
15	12	1.8	12.2	60	5.5
10	11	1.5	7.2	60	3.3
10	8	1.1	8.2	60	3.7
12	13	1.5	10.2	60	4.6
14	16	2	11.1	60	5.0
35	13	3.7	10.1	60	4.6
10	14	1	11.3	60	5.1
19	14	1.1	4.1	60	1.9
14	10	0.7	4.0	60	1.8
12	17	2.1	9.0	60	4.1
9	9	0.6	6.9	60	3.1
14	12	1.4	9.6	60	4.4
10	12	1.5	13.3	60	6.0
10	12	1.1	8.4	60	3.8
17	15	2	7.4	60	3.4
8	13	0.9	8.2	60	3.7
13	13	1.6	12.1	60	5.5
7	12	1	10.0	60	4.5
8	16	1.2	5.8	60	2.6
14	15	2	8.8	60	4.0
21	16	2.6	9.8	60	4.4
13	17	2.5	8.1	60	3.7
6	13	1.1	10.7	60	4.9
15	16	1.2	14.7	60	6.7
9	15	0.8	8.6	60	3.9
8	11	1.7	13.1	60	5.9
18	16	1.9	7.9	60	3.6
10	13	1.1	8.8	60	4.0
16	13	2.3	7.1	60	3.2
12	12	1.2	5.5	60	2.5
15	14	1.1	4.5	60	2.0
7	15	1.4	8.2	60	3.7
8	15	1.4	12.8	60	5.8
10	15	2	13.6	60	6.2
8	15	0.9	6.1	60	2.8
16	19	2.3	9.2	60	4.2
20	13	1.1	6.2	60	2.8
6	14	0.4	6.8	60	3.1
17	14	2.2	9.0	60	4.1
7	7	1.2	12.0	60	5.4
8	9	1.4	10.5	60	4.8
10	9	1.3	12.0	60	5.4
8	12	1.2	13.5	60	6.1
21	15	1.3	6.1	60	2.8
14	16	2.3	8.3	60	3.8
19	17	1.9	7.5	60	3.4
7	14	0.8	7.9	60	3.6
11	12	2.2	9.6	60	4.3
12	12	2	9.0	60	4.1
15	14	1.7	10.6	60	4.8
8	17	2.1	8.0	60	3.6
10	15	1	8.8	60	4.0
13	12	2.3	13.6	60	6.2
17	6	2.5	10.9	60	4.9
20	18	2.2	15.8	60	7.2
14	18	1.5	5.5	60	2.5
7	16	0.5	9.0	60	4.1
12	11	1.6	11.6	60	5.3
11	14	1.1	10.1	60	4.6
22	15	2.9	10.1	60	4.6
16	15	2.6	9.6	60	4.3
13	19	1.5	6.1	60	2.7
15	12	1.9	8.5	60	3.8
21	15	2.3	13.5	60	6.1
8	12	1.6	14.2	60	6.5
13	15	1.1	4.4	60	2.0
13	16	2.7	7.0	60	3.2
15	14	1.5	5.5	60	2.5
11	15	1.5	8.0	60	3.6
15	14	1	4.4	60	2.0
9	14	1.2	10.1	60	4.6
11	14	1.5	7.5	60	3.4
16	12	1.5	14.0	60	6.4
18	15	3.1	14.8	60	6.7
11	17	2.6	7.4	60	3.4
11	14	1.2	8.4	60	3.8
15	16	1.4	6.0	60	2.7
6	11	1.1	7.2	60	3.3
20	18	1.7	8.7	60	3.9
8	11	1.3	9.4	60	4.3
12	9	1.5	6.0	60	2.7
12	14	1.1	8.6	60	3.9
10	13	1	5.4	60	2.4
17	15	2.1	11.8	60	5.4
16	13	1.9	12.0	60	5.4
21	14	3.4	8.3	60	3.8
14	15	2	8.7	60	3.9
13	12	1.6	12.2	60	5.5
15	11	1.7	7.8	60	3.5
12	12	1.4	8.8	60	4.0
21	14	2.3	10.1	60	4.6
9	13	2.3	10.6	60	4.8
8	10	0.9	6.1	60	2.8
7	16	1.8	7.3	60	3.3
15	13	2.1	11.7	60	5.3
9	13	1.4	10.0	60	4.5
7	10	1.6	11.5	60	5.2
14	12	1.1	9.2	60	4.2
21	16	2.5	9.4	60	4.3
7	11	1.8	15.1	60	6.8
17	13	2.3	10.1	60	4.6
13	10	1.4	12.0	60	5.4
10	11	1.5	6.8	60	3.1
19	18	2.1	6.4	60	2.9
98	13	11.2	5.6	60	2.5
24	13	2.3	8.3	60	3.8
22	16	2	9.6	60	4.3
10	10	1.2	12.4	60	5.6
16	17	2	12.3	60	5.6
10	16	0.8	6.1	60	2.7
11	16	0.9	9.7	60	4.4
15	12	2.1	10.5	60	4.8
15	14	1.5	10.4	60	4.7
16	11	1.6	13.4	60	6.1
8	6	1.5	10.6	60	4.8
12	17	2.1	9.0	60	4.1
8	17	0.9	7.1	60	3.2
8	10	1.2	5.8	60	2.6
13	11	1.5	8.3	60	3.8
6	15	1.4	5.6	60	2.5
4	13	0.2	10.5	60	4.8
8	15	0.8	9.9	60	4.5
5	11	0.8	8.1	60	3.7
11	13	1.1	7.3	60	3.3
36	20	2.1	5.4	60	2.4
7	12	1.2	10.2	60	4.6
11	15	1.7	16.0	60	7.3
18	18	2.6	8.3	60	3.8
13	14	1.6	11.8	60	5.3
17	11	2	6.2	60	2.8
12	10	1.9	9.9	60	4.5
8	11	1.6	6.6	60	3.0
21	12	2.2	8.0	60	3.6
6	13	1.1	9.3	60	4.2
7	12	0.6	8.5	60	3.9
11	14	1.9	4.9	60	2.2
7	12	1.4	12.3	60	5.6
5	14	0.8	9.0	60	4.1
11	12	0.8	17.6	60	8.0
9	11	1.2	11.2	60	5.1
16	18	2.1	6.0	60	2.7
2	9	1.4	8.3	60	3.7
18	17	1.8	7.5	60	3.4
14	15	2.5	10.0	60	4.5
14	15	1.4	12.3	60	5.6
72	14	6.4	5.7	60	2.6
16	13	3.1	6.3	60	2.9
10	11	0.9	8.3	60	3.8
20	19	3.1	5.6	60	2.5
10	7	0.8	7.0	60	3.2
16	13	1.4	8.6	60	3.9
9	9	0.5	10.5	60	4.8
10	7	1.2	10.1	60	4.6
13	15	1.8	5.4	60	2.5
18	13	2.5	9.7	60	4.4
9	12	0.8	11.6	60	5.3
17	14	2.6	7.4	60	3.4
8	13	1.8	6.5	60	2.9
10	10	1.3	11.1	60	5.0
9	10	1.1	11.8	60	5.3
17	16	1.4	6.0	60	2.7
12	17	0.9	6.9	60	3.1
15	17	4.4	8.6	60	3.9
16	16	2.1	7.6	60	3.4
19	15	1.9	8.6	60	3.9
18	17	3.5	6.5	60	3.0
22	13	1.8	13.5	60	6.1
15	15	1	9.0	60	4.1
14	12	1.4	7.5	60	3.4
10	10	0.8	8.6	60	3.9
28	18	2.8	6.7	60	3.0
8	11	1	14.3	60	6.5
33	17	3.6	5.5	60	2.5
10	13	1.2	7.9	60	3.6
12	13	1.2	9.6	60	4.4
29	16	2.5	8.3	60	3.8
9	14	1.2	16.0	60	7.3
8	13	0.7	6.5	60	2.9
6	14	0.7	10.4	60	4.7
11	14	1.4	12.7	60	5.8
17	14	2.1	9.3	60	4.2
12	9	1	8.9	60	4.1
19	14	2.2	7.9	60	3.6
15	10	1.8	7.8	60	3.5
11	6	1.5	7.1	60	3.2
12	12	1.5	11.1	60	5.0
27	18	3.1	5.1	60	2.3
13	13	1.5	8.8	60	4.0
15	17	1	6.7	60	3.1
10	12	0.9	9.4	60	4.3
12	13	1.7	11.4	60	5.2
8	13	0.7	7.8	60	3.5
13	12	2.1	6.7	60	3.0
14	14	1.6	11.0	60	5.0
9	13	1.2	7.1	60	3.2
9	7	0.8	10.1	60	4.6
9	11	0.7	9.3	60	4.2
9	11	1.7	12.4	60	5.6
20	15	2.1	8.7	60	3.9
10	11	1.3	14.0	60	6.4
13	15	1.1	16.9	60	7.7
12	13	2	10.9	60	5.0
8	12	1.2	8.8	60	4.0
9	14	1.7	6.5	60	2.9
11	9	2.4	9.7	60	4.4
14	11	0.8	7.2	60	3.3
10	9	2	7.3	60	3.3
16	16	1.9	6.6	60	3.0
11	14	1.8	8.6	60	3.9
7	14	1	7.0	60	3.2
21	10	2.6	6.6	60	3.0
14	16	1.6	5.1	60	2.3
20	16	2.4	4.9	60	2.2
18	14	1.7	9.1	60	4.1
19	17	2.4	5.5	60	2.5
10	8	1.3	10.1	60	4.6
9	11	1.1	12.1	60	5.5
17	17	2.2	7.9	60	3.6
19	13	2.2	11.1	60	5.0
14	16	2.4	11.2	60	5.1
5	15	1	15.4	60	7.0
21	19	2.8	6.3	60	2.9
15	17	1.2	6.3	60	2.8
12	14	0.9	7.4	60	3.4
16	14	2.5	14.6	60	6.6
11	18	0.9	5.8	60	2.6
4	15	0.6	7.7	60	3.5
13	22	2.9	7.4	60	3.4
13	16	1.9	13.3	60	6.0
16	13	1.8	11.0	60	5.0
10	14	1.1	13.1	60	5.9
14	12	1.5	16.3	60	7.4
16	14	1.6	10.3	60	4.7
14	17	2.7	8.0	60	3.6
9	14	1.6	14.0	60	6.3
16	15	1.6	12.5	60	5.7
12	14	2	18.4	60	8.4
7	14	1.3	11.0	60	5.0
10	12	1	9.8	60	4.4
21	12	1.7	11.3	60	5.1
16	10	2.3	5.9	60	2.7
8	8	0.7	7.3	60	3.3
16	15	1.5	6.4	60	2.9
26	10	2.4	7.1	60	3.2
11	14	2	11.5	60	5.2
10	13	1.1	9.1	60	4.1
16	17	1.8	7.2	60	3.3
9	15	1.7	10.2	60	4.6
16	13	0.6	7.1	60	3.2
11	15	1.1	7.0	60	3.2
13	12	1.3	9.0	60	4.1
14	14	2.9	6.7	60	3.0
14	16	2.9	10.1	60	4.6
7	10	1.3	6.2	60	2.8
14	18	2.3	15.2	60	6.9
8	12	1.2	9.9	60	4.5
17	15	2.5	8.8	60	4.0
10	15	1.2	8.6	60	3.9
19	17	2	9.6	60	4.4
14	17	1.7	10.0	60	4.5
9	14	1.2	12.2	60	5.5
5	13	1.2	7.9	60	3.6
12	16	2.1	12.1	60	5.5
9	13	1.7	10.1	60	4.6
22	13	0.8	8.8	60	4.0
21	15	2.3	6.1	60	2.8
14	13	1.6	15.0	60	6.8
9	14	2.3	11.4	60	5.2
8	14	2.1	13.5	60	6.1
9	15	2.5	7.2	60	3.3
13	15	1.7	11.9	60	5.4
9	14	1.8	10.2	60	4.6
13	13	1.3	8.1	60	3.7
5	13	0.8	8.2	60	3.7
12	10	1.4	8.6	60	3.9
18	14	1.6	10.3	60	4.7
13	15	1.8	7.3	60	3.3
9	11	0.9	9.5	60	4.3
22	9	1.7	4.0	60	1.8
11	15	1.5	10.2	60	4.6
22	16	2.6	7.5	60	3.4
18	13	2.4	6.8	60	3.1
16	14	2.7	11.1	60	5.0
13	13	1.7	10.9	60	4.9
15	12	2.2	8.5	60	3.9
9	14	1.7	8.8	60	4.0
8	11	1.4	10.5	60	4.8
12	15	1.7	7.1	60	3.2
12	11	1.6	7.1	60	3.2
9	16	2.2	14.2	60	6.4
14	15	1.1	10.0	60	4.5
12	12	0.8	10.0	60	4.5
9	13	1.3	13.8	60	6.3
18	16	1.3	5.9	60	2.7
9	14	1.4	14.5	60	6.6
9	13	0.7	8.6	60	3.9
17	16	1.6	14.4	60	6.5
8	17	0.8	9.0	60	4.1
13	17	2.1	6.3	60	2.8
11	17	1.7	11.2	60	5.1
13	14	1.6	13.9	60	6.3
7	17	1	10.9	60	4.9
25	12	2.6	14.2	60	6.4
11	11	1.2	8.1	60	3.7
65	17	1.9	5.3	60	2.4
12	19	1.7	4.8	60	2.2
17	15	3.4	7.4	60	3.4
11	13	1.2	7.3	60	3.3
21	15	2.8	8.2	60	3.7
11	11	1.2	10.7	60	4.9
12	14	2.1	8.5	60	3.9
9	13	1.1	8.0	60	3.6
9	13	1	10.7	60	4.8
11	6	1.1	10.2	60	4.6
4	10	1	16.6	60	7.5
15	13	1.3	11.4	60	5.2
10	15	1.5	5.3	60	2.4
21	16	1.7	7.6	60	3.4
8	10	0.9	10.1	60	4.6
19	15	2.3	8.3	60	3.8
23	13	2.5	12.2	60	5.5
11	16	0.9	7.3	60	3.3
14	13	1.3	7.8	60	3.5
12	12	1.5	8.9	60	4.0
17	18	2.9	5.6	60	2.5
17	14	1.7	12.6	60	5.7
22	16	3	8.1	60	3.7
10	15	1.7	10.3	60	4.6
10	10	1.3	6.1	60	2.8
11	9	1.7	13.8	60	6.3
7	14	1.6	9.6	60	4.3
17	16	1	7.9	60	3.6
8	10	0.6	8.3	60	3.7
7	13	1	9.0	60	4.1
10	15	0.8	10.7	60	4.9
8	13	1.3	10.4	60	4.7
13	13	1.4	9.2	60	4.2
9	7	1.7	6.8	60	3.1
11	14	1.5	6.7	60	3.0
10	15	1.7	10.9	60	4.9
13	10	1.5	13.2	60	6.0
25	14	2.5	11.7	60	5.3
9	15	1	11.7	60	5.3
10	13	1.7	17.2	60	7.8
6	14	1.1	5.6	60	2.6
22	17	1.8	5.0	60	2.3
4	12	1.8	9.3	60	4.2
8	12	1.4	11.9	60	5.4
12	17	1.6	8.8	60	4.0
17	14	1.7	5.0	60	2.3
12	16	2	5.7	60	2.6
22	18	2.8	7.7	60	3.5
12	11	1.5	8.0	60	3.6
9	11	1.1	9.1	60	4.1
11	18	1.8	8.0	60	3.6
28	18	2.6	9.7	60	4.4
11	16	1.1	8.8	60	4.0
7	11	0.6	9.8	60	4.4
16	15	2.7	12.8	60	5.8
6	11	1.3	9.1	60	4.1
21	15	3.8	7.1	60	3.2
16	19	1.4	5.9	60	2.7
10	14	1.1	6.8	60	3.1
14	16	1.4	8.1	60	3.7
8	12	1.4	7.5	60	3.4
16	14	1.1	8.8	60	4.0
2	8	1.3	9.1	60	4.1
8	15	0.7	5.6	60	2.6
18	10	3	9.9	60	4.5
12	9	1.7	11.6	60	5.3
9	11	2.8	15.7	60	7.1
15	13	1.4	7.6	60	3.4
8	6	1.2	7.0	60	3.2
7	16	3	8.3	60	3.7
17	15	1.8	6.8	60	3.1
14	14	2.5	9.0	60	4.1
9	14	1	7.2	60	3.3
7	9	1.3	7.0	60	3.2
20	17	1.5	16.5	60	7.5
14	15	1.9	7.1	60	3.2
6	9	0.7	10.3	60	4.7
12	11	1.6	11.3	60	5.1
17	14	1.1	7.5	60	3.4
9	12	1.5	12.4	60	5.6
13	14	0.9	11.0	60	5.0
12	13	2.1	8.7	60	3.9
10	11	1.2	11.3	60	5.1
11	15	0.9	7.6	60	3.4
14	7	1.6	9.1	60	4.1
17	18	2.6	7.4	60	3.4
24	10	3.2	7.6	60	3.4
9	14	1	14.1	60	6.4
13	15	1	8.1	60	3.7
13	14	1.5	9.7	60	4.4
11	11	1.4	16.1	60	7.3
9	14	1.1	9.9	60	4.5
12	14	1.5	8.1	60	3.7
18	16	1.9	7.8	60	3.5
25	12	3.2	7.5	60	3.4
13	13	1.4	8.2	60	3.7
8	15	0.8	7.8	60	3.5
13	14	1.4	9.6	60	4.3
24	17	1.9	4.4	60	2.0
12	11	1.8	15.8	60	7.2
8	10	0.7	7.3	60	3.3
21	14	2	10.0	60	4.5
13	16	1.4	10.8	60	4.9
16	18	1.9	10.8	60	4.9
10	14	1.6	10.0	60	4.5
11	10	1.5	15.1	60	6.9
13	15	2.1	8.8	60	4.0
9	17	1.6	12.8	60	5.8
12	12	2.2	11.7	60	5.3
10	11	1.1	11.0	60	5.0
22	16	2.2	8.1	60	3.7
20	18	1.7	8.3	60	3.8
18	13	2.3	6.3	60	2.8
17	16	5.4	7.3	60	3.3
17	16	1.5	8.0	60	3.6
23	14	2.1	7.5	60	3.4
15	10	1.7	10.6	60	4.8
6	9	1.8	13.4	60	6.1
12	16	2.2	8.4	60	3.8
7	11	0.9	8.8	60	4.0
16	14	2.2	13.1	60	6.0
12	10	1.6	14.0	60	6.4
14	16	1.8	9.0	60	4.1
6	12	1.2	8.1	60	3.7
16	9	1.7	13.4	60	6.1
16	17	2.1	10.6	60	4.8
15	10	1.1	6.5	60	2.9
7	13	0.8	11.9	60	5.4
16	11	1.3	11.4	60	5.2
23	12	1.8	3.0	60	1.4
10	12	1.7	10.3	60	4.7
10	19	1.7	10.2	60	4.6
9	11	1	12.2	60	5.5
8	8	1	9.1	60	4.1
8	13	0.6	8.9	60	4.0
9	10	1.2	13.4	60	6.1
47	16	2.5	5.7	60	2.6
9	12	1	9.0	60	4.1
25	12	2	10.1	60	4.6
17	17	1.9	5.3	60	2.4
13	13	1.4	12.0	60	5.4
17	7	2.3	6.8	60	3.1
11	14	2.1	14.0	60	6.4
24	17	3.6	4.1	60	1.9
12	15	2	6.2	60	2.8
13	17	1.5	3.9	60	1.8
12	9	1.8	9.5	60	4.3
13	14	1.4	7.1	60	3.2
18	16	1.5	11.7	60	5.3
11	14	1	6.2	60	2.8
18	13	2.1	7.2	60	3.3
13	11	1.5	8.2	60	3.7
9	12	1.4	12.2	60	5.5
14	14	1.3	7.2	60	3.3
76	13	5.9	9.1	60	4.1
11	18	2	11.5	60	5.2
13	18	2.1	5.2	60	2.4
12	12	1.1	11.9	60	5.4
13	15	1.7	8.8	60	4.0
9	13	1.1	10.3	60	4.7
16	15	2.6	7.4	60	3.4
11	11	1.4	6.5	60	2.9
12	14	2	9.7	60	4.4
17	17	1.7	5.9	60	2.7
17	16	2.3	6.2	60	2.8
9	13	0.7	9.0	60	4.1
8	10	1.4	14.6	60	6.6
19	12	1.1	8.2	60	3.7
11	12	1.1	9.6	60	4.4
12	16	1.2	6.1	60	2.8
11	16	1.6	7.5	60	3.4
12	14	2	8.9	60	4.0
21	12	3.2	11.6	60	5.3
7	13	1.1	8.2	60	3.7
10	13	1.7	6.3	60	2.8
15	16	1.3	4.9	60	2.2
14	13	1.6	5.8	60	2.6
10	11	1.5	15.0	60	6.8
11	12	1.9	9.2	60	4.2
9	13	1.8	12.3	60	5.6
10	10	1.3	7.2	60	3.3
8	17	1.1	8.0	60	3.6
8	14	0.8	11.2	60	5.1
11	13	1.6	11.5	60	5.2
17	9	0.8	5.3	60	2.4
10	11	0.7	13.1	60	5.9
10	13	1.5	4.6	60	2.1
16	17	1.3	6.6	60	3.0
9	15	0.8	7.4	60	3.3
14	14	1.7	7.1	60	3.2
11	16	0.8	5.0	60	2.3
5	15	1.6	9.1	60	4.1
7	12	0.8	10.2	60	4.6
11	14	1.6	17.4	60	7.9
12	17	1.3	5.6	60	2.5
9	13	1.3	8.5	60	3.9
11	9	1.4	11.8	60	5.3
12	11	1.3	9.4	60	4.3
14	14	1.5	8.1	60	3.7
13	16	1.9	9.1	60	4.1
17	16	2.2	7.8	60	3.5
12	15	0.9	5.6	60	2.5
14	16	2.1	6.8	60	3.1
24	16	3	7.6	60	3.4
10	17	0.8	6.3	60	2.8
13	12	1.5	8.8	60	4.0
15	12	2.1	9.1	60	4.1
7	13	0.8	10.2	60	4.6
15	15	1.7	12.1	60	5.5
11	14	1.3	11.9	60	5.4
13	13	1.8	15.5	60	7.0
10	11	1.3	13.7	60	6.2
16	13	2.1	8.6	60	3.9
4	10	1.1	8.8	60	4.0
17	14	2.2	5.9	60	2.7
12	15	1.1	12.6	60	5.7
9	19	1.4	12.6	60	5.7
23	14	2.1	8.5	60	3.9
8	15	1.1	8.5	60	3.8
8	11	0.9	10.6	60	4.8
16	18	1.2	4.7	60	2.1
12	16	2.4	7.2	60	3.3
26	16	2.2	9.0	60	4.1
10	14	1.2	15.0	60	6.8
9	11	1.8	12.2	60	5.5
16	17	1.6	4.9	60	2.2
13	17	1.8	19.6	60	8.9
16	17	1.9	7.0	60	3.2
10	12	1.7	8.8	60	4.0
15	11	2.7	9.8	60	4.4
7	14	1.5	11.1	60	5.0
14	10	1.2	10.2	60	4.6
17	21	2	5.2	60	2.4
16	17	1.3	6.3	60	2.8
13	15	0.9	7.2	60	3.2
22	13	2	11.6	60	5.2
8	9	1.2	13.6	60	6.2
9	8	1	13.1	60	6.0
9	14	0.6	12.9	60	5.9
11	11	1	11.1	60	5.0
10	17	2.2	7.4	60	3.4
13	14	1.5	10.2	60	4.6
13	16	2	7.0	60	3.2
19	14	2.3	9.6	60	4.4
12	16	2	5.1	60	2.3
33	17	1.4	6.7	60	3.0
15	13	2	7.6	60	3.5
11	18	1.6	6.6	60	3.0
10	11	1.3	8.4	60	3.8
9	14	1	12.0	60	5.4
5	9	0.8	9.5	60	4.3
16	17	1.8	4.9	60	2.2
19	12	2.3	7.9	60	3.6
10	15	1.2	13.0	0	5.9
17	18	2	5.9	0	2.7
10	14	1.3	8.5	0	3.9
12	18	1.4	7.8	0	3.5
15	18	1.3	7.0	0	3.2
8	13	1.2	9.7	0	4.4
26	19	2.7	4.2	0	1.9
84	18	7.2	5.3	0	2.4
8	13	0.9	9.9	0	4.5
15	14	1.5	10.3	0	4.7
10	12	0.9	17.0	0	7.7
10	10	0.9	8.0	0	3.6
13	15	0.9	5.7	0	2.6
14	17	1.1	6.8	0	3.1
24	14	1.1	4.3	0	1.9
16	13	1.4	8.5	0	3.9
14	17	1.9	5.5	0	2.5
10	14	1	1.0	0	0.5
8	14	1.2	11.5	0	5.2
11	11	1.3	7.5	0	3.4
16	13	1.5	5.5	0	2.5
9	13	1.8	10.1	0	4.6
12	16	1.3	8.3	0	3.8
16	23	1.8	6.9	0	3.1
8	14	0.6	4.7	0	2.1
13	11	1	7.2	0	3.3
18	16	1.1	13.6	0	6.2
7	14	0.9	9.4	0	4.3
10	14	0.9	8.2	0	3.7
12	16	1.5	10.8	0	4.9
9	12	1	8.8	0	4.0
9	9	0.6	6.3	0	2.9
5	12	0.6	8.5	0	3.9
12	16	1.9	10.7	0	4.9
10	12	0.7	12.1	0	5.5
20	15	1.1	9.2	0	4.2
10	9	1	13.5	0	6.1
5	13	1.2	10.8	0	4.9
12	11	0.7	9.7	0	4.4
6	13	0.5	7.3	0	3.3
16	16	1.7	6.2	0	2.8
9	13	0.8	5.9	0	2.7
11	17	2.4	8.6	0	3.9
10	15	1.6	7.0	0	3.2
12	12	0.7	7.4	0	3.4
7	13	0.6	6.6	0	3.0
9	14	0.7	7.1	0	3.2
15	18	2.6	8.6	0	3.9
8	15	1.2	8.2	0	3.7
5	10	1.1	10.4	0	4.7
10	11	0.9	10.5	0	4.8
9	13	1.2	7.7	0	3.5
11	17	1.5	8.0	0	3.6
9	12	1	16.0	0	7.3
10	14	0.7	8.8	0	4.0
12	16	1	7.0	0	3.2
20	15	1.8	8.7	0	3.9
17	19	1.3	7.5	0	3.4
16	13	0.7	9.6	0	4.4
6	11	0.7	12.1	0	5.5
8	13	0.5	10.9	0	4.9
8	10	0.4	7.6	0	3.4
45	15	1.3	5.5	0	2.5
14	17	1.9	8.4	0	3.8
11	15	0.8	5.7	0	2.6
8	14	0.7	8.1	0	3.7
10	14	0.6	3.2	0	1.5
9	15	1.8	9.3	0	4.2
13	16	1.3	9.1	0	4.1
16	16	2.3	8.4	0	3.8
10	14	1	6.0	0	2.7
6	13	0.8	10.8	0	4.9
9	17	1.2	7.2	0	3.3
12	16	2	5.4	0	2.4
15	17	1.3	7.6	0	3.4
17	20	1.8	7.4	0	3.4
9	17	0.7	8.0	0	3.6
7	10	0.9	11.4	0	5.2
8	12	0.6	11.1	0	5.0
15	14	1.6	11.6	0	5.3
10	14	1.1	8.3	0	3.8
9	12	1	8.6	0	3.9
13	14	1	11.1	0	5.0
12	13	1.6	13.4	0	6.1
8	12	1	6.7	0	3.0
11	15	1.3	16.3	0	7.4
10	13	1.1	8.9	0	4.1
18	6	1.1	7.5	0	3.4
18	18	2.3	7.2	0	3.2
14	14	1.7	11.1	0	5.0
13	8	1.1	5.2	0	2.4
9	6	0.7	6.7	0	3.0
8	9	0.4	6.7	0	3.0
8	11	0.9	7.4	0	3.4
10	13	1	8.9	0	4.0
9	9	0.8	8.1	0	3.7
18	19	1.9	7.9	0	3.6
15	17	1.7	7.3	0	3.3
8	11	0.6	9.6	0	4.4
14	14	0.8	8.1	0	3.7
18	16	1.6	7.5	0	3.4
5	10	0.5	5.2	0	2.4
12	13	1.6	12.5	0	5.7
5	14	0.9	7.6	0	3.5
11	18	1.4	9.3	0	4.2
12	14	1.1	6.7	0	3.0
11	13	1.3	8.9	0	4.0
7	12	0.4	9.0	0	4.1
14	11	1.5	14.6	0	6.6
11	16	1.5	9.4	0	4.3
16	13	0.9	7.0	0	3.2
9	11	0.6	8.6	0	3.9
9	13	0.9	8.8	0	4.0
10	13	0.9	7.6	0	3.4
8	14	1.2	9.9	0	4.5
19	16	2	7.2	0	3.3
7	15	1.5	9.0	0	4.1
6	9	0.9	7.8	0	3.5
14	17	1.5	6.2	0	2.8
14	13	1.5	6.5	0	2.9
7	14	0.6	5.5	0	2.5
11	17	0.7	5.8	0	2.6
9	12	0.6	11.5	0	5.2
12	18	1.5	8.4	0	3.8
10	13	0.8	10.5	0	4.8
10	9	1	10.2	0	4.6
8	16	1.4	12.5	0	5.7
8	16	0.4	8.5	0	3.9
15	14	1.7	7.3	0	3.3
8	19	1.2	7.0	0	3.2
14	15	1.5	11.5	0	5.2
11	15	0.7	5.3	0	2.4
21	19	2.3	6.6	0	3.0
11	15	1.2	8.0	0	3.6
12	15	0.8	8.2	0	3.7
12	11	0.9	16.3	0	7.4
10	19	3.2	8.1	0	3.7
52	16	2.9	3.8	0	1.7
15	16	1.4	7.5	0	3.4
13	14	0.5	6.9	0	3.1
15	8	1.8	8.9	0	4.0
11	14	2.1	7.6	0	3.4
8	8	0.7	8.9	0	4.0
10	13	0.9	8.2	0	3.7
9	13	1.4	6.9	0	3.1
12	13	1.1	15.3	0	6.9
6	10	0.6	6.3	0	2.8
11	14	1	12.9	0	5.9
8	13	0.6	8.6	0	3.9
8	13	0.8	8.9	0	4.0
6	11	0.4	5.6	0	2.5
14	15	1.6	7.7	0	3.5
15	15	2.2	8.3	0	3.8
11	14	2.2	13.9	0	6.3
9	17	1.7	11.5	0	5.2
13	13	1.3	10.4	0	4.7
11	12	0.9	11.1	0	5.0
7	11	1.2	8.7	0	4.0
13	16	1.7	8.9	0	4.0
13	15	1.8	14.5	0	6.6
5	11	0.7	11.0	0	5.0
6	14	0.6	16.0	0	7.3
10	14	1.7	9.5	0	4.3
5	15	0.5	17.0	0	7.7
8	10	1.6	10.3	0	4.7
14	14	2.2	4.9	0	2.2
13	19	1.9	8.0	0	3.6
16	15	1.8	8.6	0	3.9
6	17	1.1	7.5	0	3.4
12	16	1.5	7.3	0	3.3
11	12	1.4	14.6	0	6.6
17	17	1.6	9.0	0	4.1
13	16	1.6	7.0	0	3.2
21	14	0.9	5.6	0	2.5
19	10	2.4	5.5	0	2.5
9	16	0.6	6.8	0	3.1
11	14	1.9	12.5	0	5.7
14	19	1.5	9.6	0	4.3
11	13	1.4	13.6	0	6.2
7	15	0.8	8.9	0	4.1
12	14	2.4	8.1	0	3.7
16	16	1.5	9.3	0	4.2
7	15	1	5.9	0	2.7
6	14	1.1	8.1	0	3.7
14	14	1.7	8.9	0	4.0
8	12	1.1	10.5	0	4.8
12	9	1.7	10.6	0	4.8
14	18	1.1	11.9	0	5.4
8	14	0.6	8.1	0	3.7
10	13	1	8.2	0	3.7
6	10	0.5	6.9	0	3.1
5	17	0.9	8.2	0	3.7
10	13	0.8	6.3	0	2.9
10	15	1	9.6	0	4.3
12	14	1.2	13.3	0	6.0
7	12	0.9	12.6	0	5.7
11	11	0.9	14.9	0	6.8
17	14	2.4	13.8	0	6.2
6	10	1	10.6	0	4.8
12	16	1.9	8.3	0	3.8
9	16	1	8.5	0	3.9
11	10	0.7	9.8	0	4.4
11	12	1.8	12.9	0	5.9
15	16	0.8	8.9	0	4.0
24	11	1.9	5.3	0	2.4
8	14	0.7	7.9	0	3.6
27	8	2.2	8.6	0	3.9
10	14	1	13.9	0	6.3
10	11	1.3	10.4	0	4.7
14	16	1.9	6.0	0	2.7
8	12	0.8	9.1	0	4.1
19	15	1.1	6.9	0	3.1
5	14	1.4	10.4	0	4.7
7	13	0.9	13.0	0	5.9
11	13	0.6	9.1	0	4.1
18	17	1.7	6.3	0	2.8
15	14	2.1	12.2	0	5.5
11	11	0.8	10.7	0	4.9
6	11	0.6	7.4	0	3.4
10	8	0.9	7.9	0	3.6
8	17	0.8	14.7	0	6.7
9	10	0.8	9.9	0	4.5
19	14	1.4	9.0	0	4.1
11	11	1.2	13.6	0	6.2
11	16	1.6	8.2	0	3.7
15	15	2	9.6	0	4.4
13	16	1.8	7.3	0	3.3
21	15	1.8	10.6	0	4.8
14	15	2.3	8.0	0	3.6
15	18	1.3	11.1	0	5.0
8	14	2.1	7.7	0	3.5
17	13	1.6	9.6	0	4.3
8	13	1	8.7	0	3.9
15	12	1.3	7.6	0	3.4
9	19	1.3	5.4	0	2.4
10	13	1.1	6.6	0	3.0
12	9	1	10.1	0	4.6
5	14	0.7	9.8	0	4.4
6	10	1	8.5	0	3.9
18	15	2.1	10.8	0	4.9
8	13	1	8.0	0	3.6
9	11	1.1	10.8	0	4.9
8	11	0.7	6.6	0	3.0
7	8	0.7	7.6	0	3.4
8	13	1.1	10.2	0	4.6
15	16	1.8	11.1	0	5.0
23	13	2.5	10.9	0	4.9
5	14	0.8	11.3	0	5.1
10	12	1.1	8.3	0	3.8
11	14	1.5	7.6	0	3.4
14	16	0.6	7.0	0	3.2
10	13	1.2	12.3	0	5.6
10	19	0.9	13.3	0	6.0
10	13	1	11.1	0	5.0
10	14	1	4.0	0	1.8
23	10	0.7	4.1	0	1.9
11	17	1.3	8.7	0	3.9
11	14	1.1	9.1	0	4.1
9	13	0.4	6.8	0	3.1
10	9	0.7	1.0	0	0.5
8	13	1.3	11.1	0	5.0
12	11	0.9	8.3	0	3.8
13	14	1.3	5.1	0	2.3
10	12	1.2	13.3	0	6.0
5	12	0.8	8.4	0	3.8
7	9	0.9	13.8	0	6.3
12	13	0.6	7.6	0	3.4
9	15	1.1	8.4	0	3.8
6	10	0.7	11.4	0	5.2
17	16	1.5	6.4	0	2.9
12	15	1.1	7.4	0	3.4
10	13	0.6	11.4	0	5.2
8	14	1	16.2	0	7.4
5	13	0.8	7.9	0	3.6
12	13	1	12.0	0	5.5
7	12	0.9	9.0	0	4.1
13	19	1.6	6.0	0	2.7
7	12	0.9	13.1	0	6.0
11	16	0.9	7.0	0	3.2
11	15	1.7	9.5	0	4.3
18	16	1.6	9.6	0	4.4
5	12	0.6	7.5	0	3.4
11	12	0.6	5.1	0	2.3
14	10	0.7	12.6	0	5.7
13	17	2.4	7.9	0	3.6
8	13	0.9	10.3	0	4.7
14	16	1	14.7	0	6.7
9	15	0.8	10.4	0	4.7
6	11	1.4	12.8	0	5.8
15	19	1.6	7.0	0	3.2
8	14	0.7	7.4	0	3.4
10	11	0.9	8.3	0	3.7
15	15	2	6.8	0	3.1
14	16	1.7	7.9	0	3.6
10	13	0.8	9.2	0	4.2
9	11	0.9	12.4	0	5.6
7	13	1	9.0	0	4.1
7	13	0.7	6.4	0	2.9
18	17	1.5	5.7	0	2.6
9	15	1.3	13.8	0	6.2
26	20	1.2	3.9	0	1.8
8	12	0.8	5.5	0	2.5
11	14	0.9	4.5	0	2.0
7	7	0.8	11.8	0	5.3
11	14	1	8.4	0	3.8
29	15	2.2	7.6	0	3.4
11	12	1	13.0	0	5.9
10	15	1	12.8	0	5.8
15	15	1.9	13.8	0	6.3
7	10	1	12.2	0	5.5
9	15	0.7	5.4	0	2.4
8	19	1.3	8.2	0	3.7
18	10	1.8	12.3	0	5.6
9	11	1.1	14.3	0	6.5
9	12	0.7	8.5	0	3.9
15	13	1.2	7.0	0	3.2
8	11	0.9	10.9	0	4.9
9	11	1.4	10.5	0	4.8
16	18	2	10.4	0	4.7
11	14	0.5	7.0	0	3.2
9	14	1.2	8.6	0	3.9
7	7	1.2	12.5	0	5.7
8	9	0.6	9.3	0	4.2
21	17	2	6.9	0	3.1
13	10	1.5	7.8	0	3.5
7	9	0.7	12.1	0	5.5
7	12	1.2	13.0	0	5.9
9	11	0.7	5.5	0	2.5
20	15	1.2	6.4	0	2.9
15	16	1.8	8.5	0	3.9
12	16	1.2	7.8	0	3.5
13	16	1.1	10.5	0	4.8
5	14	0.8	7.8	0	3.5
17	14	2.2	6.5	0	2.9
12	13	1.1	7.9	0	3.6
10	13	0.7	7.9	0	3.6
8	19	1.1	12.8	0	5.8
18	17	1.8	10.5	0	4.8
11	12	0.7	5.8	0	2.6
9	19	1	4.8	0	2.2
12	11	0.8	9.3	0	4.2
6	13	1.2	10.0	0	4.5
10	17	1.3	11.8	0	5.4
11	12	1.5	10.1	0	4.6
10	12	1.2	9.1	0	4.1
13	14	1	12.8	0	5.8
19	15	2.3	5.2	0	2.4
8	9	0.5	5.2	0	2.4
10	14	1	11.3	0	5.1
9	17	1.9	7.9	0	3.6
8	12	1	8.3	0	3.7
10	15	0.7	8.8	0	4.0
13	13	0.9	9.3	0	4.2
10	16	1.9	12.0	0	5.4
11	12	1	11.4	0	5.2
13	6	1	10.3	0	4.6
7	13	0.5	8.8	0	4.0
18	18	1.4	15.0	0	6.8
14	18	1	4.8	0	2.2
19	16	0.9	5.5	0	2.5
13	13	1.2	10.3	0	4.6
29	14	0.6	9.6	0	4.4
10	16	0.8	9.1	0	4.1
11	11	0.8	10.3	0	4.6
9	14	0.8	10.4	0	4.7
15	15	1.9	10.1	0	4.6
8	17	1.2	11.2	0	5.1
19	18	1.3	8.9	0	4.0
9	15	1.3	9.5	0	4.3
17	15	2	9.6	0	4.3
15	19	1.3	5.5	0	2.5
23	18	2.3	5.8	0	2.6
14	12	1.5	11.6	0	5.3
14	14	1.3	13.3	0	6.0
13	12	1.3	14.2	0	6.5
13	14	2.2	9.6	0	4.3
10	15	0.7	4.4	0	2.0
10	13	1	10.6	0	4.8
14	16	1.8	6.6	0	3.0
10	14	2.1	6.9	0	3.1
10	12	1.3	10.4	0	4.7
10	17	1.4	5.6	0	2.5
11	14	1.5	7.2	0	3.3
9	15	0.9	8.0	0	3.6
22	12	1.1	4.3	0	1.9
14	13	1.4	7.4	0	3.4
11	14	0.7	3.9	0	1.8
9	14	1.2	10.1	0	4.6
13	14	1.3	7.1	0	3.2
8	13	1.2	8.5	0	3.9
6	6	0.7	10.2	0	4.6
8	11	0.7	5.5	0	2.5
12	12	1	14.0	0	6.4
11	14	1.5	16.0	0	7.3
9	15	1.1	14.8	0	6.7
17	17	1.7	7.1	0	3.2
16	12	0.8	7.6	0	3.4
8	14	0.9	7.6	0	3.4
14	16	1.5	6.0	0	2.7
9	19	1.2	7.1	0	3.2
11	11	0.9	7.2	0	3.3
10	18	1.2	8.9	0	4.0
10	11	0.8	8.8	0	4.0
9	14	1	5.1	0	2.3
11	9	1.2	6.6	0	3.0
6	14	0.8	7.3	0	3.3
10	12	1	8.3	0	3.8
4	13	1	4.6	0	2.1
15	15	1.5	11.8	0	5.4
10	13	1.2	12.4	0	5.6
11	14	1.3	9.3	0	4.2
8	13	0.7	9.8	0	4.4
20	15	1.8	8.7	0	3.9
9	13	1.3	9.0	0	4.1
9	12	1.3	12.2	0	5.5
28	11	1.9	6.5	0	2.9
7	12	1	8.8	0	4.0
16	13	1.3	9.5	0	4.3
7	13	1.5	10.6	0	4.8
13	15	1.4	6.5	0	2.9
4	10	0.7	6.8	0	3.1
7	9	0.8	8.5	0	3.9
10	12	0.6	6.0	0	2.7
8	12	0.5	10.7	0	4.9
9	15	1.4	7.3	0	3.3
13	13	1.4	9.3	0	4.2
12	16	2	7.8	0	3.5
11	9	1.3	7.7	0	3.5
9	13	1.1	11.4	0	5.2
10	13	1	10.4	0	4.7
9	10	1.3	10.1	0	4.6
11	12	0.7	9.2	0	4.2
23	16	2.5	10.1	0	4.6
8	11	2.2	15.4	0	7.0
19	13	1.5	10.1	0	4.6
16	10	1	11.2	0	5.1
11	11	1.3	6.4	0	2.9
16	18	1.2	6.4	0	2.9
13	13	1.2	6.7	0	3.0
12	13	1	9.1	0	4.1
20	17	1.5	7.3	0	3.3
30	16	1.8	9.2	0	4.2
11	10	1.1	12.4	0	5.6
17	17	1.8	11.8	0	5.3
10	15	1.4	5.9	0	2.7
12	16	0.7	5.9	0	2.7
9	13	1	9.9	0	4.5
12	15	0.7	9.7	0	4.4
6	15	0.5	4.1	0	1.9
8	12	0.8	9.2	0	4.2
11	14	1.1	10.4	0	4.7
10	10	1.1	13.8	0	6.3
10	10	0.8	12.1	0	5.5
11	13	1.2	14.4	0	6.5
9	6	0.9	10.6	0	4.8
15	17	2.3	8.6	0	3.9
7	17	1.3	7.1	0	3.2
10	9	1.1	5.8	0	2.6
12	14	1.2	10.4	0	4.7
8	14	0.9	7.6	0	3.5
11	16	0.7	6.0	0	2.7
11	11	0.8	8.3	0	3.8
13	14	1.4	11.6	0	5.3
11	14	1.5	8.0	0	3.6
8	15	1.3	5.6	0	2.5
3	13	0.4	10.0	0	4.5
10	12	0.4	5.0	0	2.3
9	15	1	9.8	0	4.4
7	13	0.9	8.0	0	3.6
23	18	2.3	7.9	0	3.6
10	10	0.6	8.1	0	3.7
13	15	0.8	8.9	0	4.0
12	14	0.9	11.0	0	5.0
13	14	0.9	9.3	0	4.2
10	13	1	7.3	0	3.3
33	20	1.7	7.4	0	3.4
7	11	0.9	10.2	0	4.6
21	17	2.3	8.0	0	3.6
11	15	1	16.0	0	7.3
9	15	1.1	8.6	0	3.9
12	14	1.7	6.3	0	2.9
20	18	2.4	6.8	0	3.1
10	13	1.2	8.2	0	3.7
11	12	2.9	6.8	0	3.1
10	14	1.1	12.0	0	5.4
23	15	0.8	12.0	0	5.4
10	13	1.3	13.0	0	5.9
11	11	1.5	6.3	0	2.8
1	10	1.3	10.0	0	4.5
12	11	0.8	6.4	0	2.9
27	12	2	6.4	0	2.9
12	14	0.9	6.6	0	3.0
5	13	0.8	9.3	0	4.2
11	16	1.2	9.3	0	4.2
7	12	0.5	8.2	0	3.7
12	15	1.3	13.1	0	5.9
8	14	1	4.7	0	2.1
8	11	0.8	11.8	0	5.4
9	8	0.6	9.6	0	4.4
8	11	0.8	12.1	0	5.5
7	12	0.9	11.8	0	5.4
7	14	0.7	9.0	0	4.1
10	12	0.6	17.8	0	8.1
11	10	1.4	6.6	0	3.0
6	10	0.9	11.1	0	5.0
13	16	1.1	4.6	0	2.1
23	15	2.6	7.6	0	3.4
11	16	1.1	10.3	0	4.7
16	18	1.7	6.0	0	2.7
11	17	0.9	5.6	0	2.5
8	11	0.7	6.4	0	2.9
7	9	1	8.3	0	3.7
10	14	1.1	10.0	0	4.5
17	17	1.6	7.0	0	3.2
12	15	1.9	10.0	0	4.5
10	15	1.1	12.5	0	5.7
14	15	2	13.2	0	6.0
13	14	1.5	7.2	0	3.3
17	13	1.9	6.0	0	2.7
10	11	0.9	7.9	0	3.6
34	19	2.5	5.6	0	2.5
37	17	3.1	5.7	0	2.6
3	7	0.6	6.8	0	3.1
10	15	1.2	7.5	0	3.4
6	10	0.7	7.0	0	3.2
4	10	0.7	10.7	0	4.9
12	13	0.9	7.4	0	3.4
9	9	0.8	10.1	0	4.6
7	7	0.6	10.1	0	4.6
9	17	1.3	9.1	0	4.1
10	15	1.3	5.4	0	2.5
11	13	1.9	12.6	0	5.7
7	11	0.7	10.8	0	4.9
12	10	1	5.4	0	2.4
16	14	2.3	7.9	0	3.6
9	13	0.7	7.0	0	3.2
11	13	1.7	5.9	0	2.7
14	17	2.9	5.9	0	2.7
13	10	1.4	10.3	0	4.6
7	10	0.6	8.4	0	3.8
9	16	1.1	6.0	0	2.7
21	16	1.9	4.8	0	2.2
7	17	0.7	8.2	0	3.7
25	17	3	8.6	0	3.9
23	17	1.3	5.5	0	2.5
16	16	2.4	7.6	0	3.4
13	20	1	7.3	0	3.3
16	15	1.8	8.6	0	3.9
19	16	1.5	6.1	0	2.8
12	9	1.3	9.0	0	4.1
9	13	0.9	8.5	0	3.9
10	13	1.3	13.0	0	5.9
12	9	1.1	9.4	0	4.3
10	15	1.1	6.7	0	3.0
8	14	0.5	5.8	0	2.6
13	14	2.3	9.2	0	4.2
8	10	0.8	17.8	0	8.1
8	14	0.9	8.8	0	4.0
11	15	1	9.0	0	4.1
15	12	1.2	7.5	0	3.4
9	10	0.8	7.4	0	3.4
26	18	2	6.6	0	3.0
9	11	0.7	14.1	0	6.4
23	17	1.7	5.5	0	2.5
9	11	0.8	4.9	0	2.2
10	13	1.3	7.4	0	3.4
10	13	0.9	10.1	0	4.6
29	16	1.9	8.3	0	3.8
13	13	1.1	11.3	0	5.1
13	14	1.2	16.0	0	7.3
8	12	0.7	6.8	0	3.1
8	13	0.5	6.0	0	2.7
10	9	1.1	11.6	0	5.2
12	14	0.6	10.2	0	4.6
14	14	1	12.7	0	5.8
18	15	3	9.6	0	4.4
14	14	1.7	9.3	0	4.2
9	9	1.2	8.9	0	4.1
19	14	1.6	8.0	0	3.6
13	10	1.2	7.8	0	3.5
8	6	0.9	6.8	0	3.1
9	12	0.9	11.1	0	5.0
12	10	0.9	12.6	0	5.7
21	18	2	7.1	0	3.2
24	14	3.1	6.6	0	3.0
36	18	3.1	5.0	0	2.3
13	11	1.1	7.6	0	3.4
13	13	1.2	9.0	0	4.1
9	11	0.9	13.3	0	6.0
6	17	1.4	8.1	0	3.7
8	17	0.4	6.7	0	3.1
8	12	0.7	9.9	0	4.5
12	13	1	11.4	0	5.2
13	13	1	7.4	0	3.4
13	12	1	6.7	0	3.0
6	13	0.8	6.2	0	2.8
4	15	0.6	7.2	0	3.2
15	15	1.4	9.0	0	4.1
12	14	2.2	8.9	0	4.1
13	14	1.1	11.3	0	5.1
11	15	0.7	7.2	0	3.3
5	13	0.8	6.4	0	2.9
10	7	0.7	9.3	0	4.2
7	11	0.4	7.8	0	3.5
10	11	1.1	12.1	0	5.5
14	15	1.7	9.3	0	4.2
8	11	1	14.0	0	6.4
10	15	1	16.9	0	7.7
10	15	1.3	8.0	0	3.6
5	14	1	11.6	0	5.3
17	16	1.3	4.7	0	2.1
9	12	0.9	10.7	0	4.8
12	13	0.9	10.8	0	4.9
8	12	1.1	8.8	0	4.0
11	16	1.4	8.3	0	3.7
18	16	2.3	7.5	0	3.4
8	13	1.3	6.5	0	2.9
6	6	0.9	13.9	0	6.3
16	19	1.7	14.4	0	6.5
6	12	0.5	5.4	0	2.4
10	12	0.8	7.6	0	3.4
7	9	1.5	9.0	0	4.1
12	19	1.9	7.3	0	3.3
15	11	0.3	6.4	0	2.9
7	14	0.7	4.5	0	2.0
8	9	1.1	6.2	0	2.8
7	16	0.9	6.3	0	2.9
3	14	1	8.6	0	3.9
22	14	2.1	7.6	0	3.5
7	14	0.7	6.5	0	2.9
13	18	1	8.0	0	3.6
18	10	2.6	6.0	0	2.7
7	16	1.4	5.1	0	2.3
17	16	3.1	5.9	0	2.7
15	14	0.9	10.0	0	4.5
18	16	1.4	7.8	0	3.5
8	15	1	12.4	0	5.6
10	11	1.1	14.5	0	6.6
12	15	2	11.3	0	5.1
11	11	1.1	7.3	0	3.3
6	12	1	10.2	0	4.6
9	10	1	11.9	0	5.4
18	17	1.7	5.1	0	2.3
8	8	0.9	10.3	0	4.7
8	14	0.9	8.6	0	3.9
8	11	0.8	11.3	0	5.1
16	17	1.9	7.9	0	3.6
11	17	1.5	7.1	0	3.2
10	14	1	7.3	0	3.3
13	13	1.2	10.4	0	4.7
8	11	0.7	7.8	0	3.5
21	16	2.3	9.8	0	4.4
10	13	1.2	10.8	0	4.9
14	14	0.9	9.3	0	4.2
11	16	1.6	11.8	0	5.4
10	14	0.9	15.0	0	6.8
21	19	2.7	6.3	0	2.9
8	14	0.9	7.3	0	3.3
9	17	1	7.9	0	3.6
15	14	0.6	6.6	0	3.0
20	14	2.2	14.6	0	6.6
16	18	1.2	6.1	0	2.8
6	15	0.7	7.7	0	3.5
8	21	1.7	7.4	0	3.4
13	16	1.4	12.2	0	5.5
11	16	1.4	6.1	0	2.8
14	13	1.3	9.7	0	4.4
11	14	0.9	13.1	0	5.9
9	15	1.2	8.6	0	3.9
13	12	0.7	15.3	0	7.0
12	14	1.6	10.7	0	4.9
10	10	1.3	6.7	0	3.0
14	17	1.8	8.6	0	3.9
11	15	1	8.8	0	4.0
17	14	1.2	7.2	0	3.3
14	15	1.1	6.5	0	2.9
8	13	1.4	13.1	0	5.9
16	13	1.3	9.1	0	4.1
9	15	0.9	11.3	0	5.1
8	16	1	6.3	0	2.9
8	14	0.9	18.4	0	8.4
7	13	1	7.8	0	3.5
7	14	1.1	11.0	0	5.0
6	12	0.9	8.9	0	4.1
16	11	0.7	13.3	0	6.0
10	11	0.9	12.1	0	5.5
13	15	1.6	4.8	0	2.2
18	12	1	10.9	0	4.9
16	20	1.4	5.2	0	2.4
9	10	1.4	5.3	0	2.4
13	11	2.1	7.1	0	3.2
20	20	2.5	9.6	0	4.4
6	8	0.6	7.1	0	3.2
8	7	0.9	8.3	0	3.8
11	14	1.2	7.6	0	3.4
6	10	0.6	9.1	0	4.1
11	15	1	6.0	0	2.7
14	9	2.4	8.1	0	3.7
10	17	0.9	6.9	0	3.1
19	14	2.1	11.5	0	5.2
9	13	0.8	8.6	0	3.9
11	11	1.3	7.1	0	3.2
13	15	1.3	9.2	0	4.2
12	17	1.5	7.0	0	3.2
37	15	4	6.5	0	2.9
12	14	1.1	9.1	0	4.1
9	13	1.3	8.5	0	3.9
18	14	1.2	4.8	0	2.2
12	13	0.7	7.1	0	3.2
12	15	1.1	7.0	0	3.2
9	12	0.8	10.1	0	4.6
12	11	1.1	11.9	0	5.4
19	13	1.8	5.2	0	2.4
13	14	1.6	6.7	0	3.0
20	16	1.9	10.3	0	4.6
7	10	0.7	6.3	0	2.9
10	18	1.7	15.2	0	6.9
13	15	1.2	8.1	0	3.7
5	12	0.9	8.9	0	4.0
19	15	2.2	9.0	0	4.1
8	15	0.9	8.3	0	3.8
12	14	1.2	5.8	0	2.6
8	17	1.4	9.5	0	4.3
12	13	1.6	9.8	0	4.4
6	11	0.7	8.0	0	3.6
16	17	1.4	8.9	0	4.0
8	14	0.9	12.2	0	5.5
11	13	0.9	7.9	0	3.6
13	14	1.3	12.1	0	5.5
10	12	1	11.7	0	5.3
23	12	1.7	6.4	0	2.9
10	9	1	7.0	0	3.2
15	16	2.7	6.9	0	3.1
6	13	0.6	8.9	0	4.0
19	17	2.6	7.5	0	3.4
11	15	1.5	11.6	0	5.3
9	10	1	13.8	0	6.2
6	12	0.9	9.7	0	4.4
9	13	1	9.8	0	4.4
12	17	1.3	11.0	0	5.0
22	13	1.1	11.4	0	5.2
17	15	2.2	5.8	0	2.6
8	12	0.9	14.0	0	6.4
11	14	1.5	11.1	0	5.0
13	10	0.9	5.6	0	2.5
16	10	1	8.5	0	3.9
24	16	1.2	7.1	0	3.2
11	8	1.3	7.5	0	3.4
14	16	1.1	5.7	0	2.6
15	14	1.2	13.5	0	6.1
10	15	1.5	7.4	0	3.4
9	12	0.5	6.5	0	2.9
13	15	1.4	11.4	0	5.2
7	12	0.7	9.8	0	4.4
6	14	0.8	7.9	0	3.6
9	14	2	10.9	0	5.0
9	12	0.7	6.1	0	2.8
38	12	4.1	9.2	0	4.2
15	13	0.8	8.2	0	3.7
11	9	0.5	6.9	0	3.1
10	13	0.8	6.8	0	3.1
18	14	1.2	10.9	0	4.9
9	15	1.7	7.0	0	3.2
5	13	0.6	11.5	0	5.2
9	13	0.7	9.3	0	4.2
16	9	1.9	4.0	0	1.8
11	14	1.3	10.3	0	4.6
12	16	2.1	7.4	0	3.4
10	13	1.4	6.8	0	3.1
15	14	1.5	11.1	0	5.1
8	13	1.1	10.9	0	4.9
15	16	0.8	6.5	0	2.9
2	12	0.9	13.8	0	6.3
13	12	1.9	8.7	0	3.9
8	14	1	8.4	0	3.8
9	11	1.4	10.3	0	4.7
11	11	1.2	11.5	0	5.2
19	13	2.2	9.8	0	4.4
11	15	1.2	4.6	0	2.1
15	15	1.4	7.1	0	3.2
10	16	2	6.3	0	2.9
4	16	1.6	13.0	0	5.9
7	13	1	9.2	0	4.2
11	11	1.5	6.4	0	2.9
10	11	1.2	7.4	0	3.4
11	16	1.6	14.6	0	6.6
14	14	1.5	11.0	0	5.0
12	12	1	10.0	0	4.5
7	13	1.1	6.7	0	3.0
15	14	1.2	6.5	0	2.9
9	13	1	13.8	0	6.3
20	11	1.4	5.5	0	2.5
10	15	0.9	5.9	0	2.7
9	14	1.2	14.7	0	6.7
7	13	0.6	7.0	0	3.2
9	14	0.6	5.6	0	2.5
11	16	1	14.4	0	6.5
7	17	0.7	9.0	0	4.1
14	15	1.9	10.1	0	4.6
14	17	1.6	6.0	0	2.7
14	17	1.6	10.6	0	4.8
11	16	1.2	9.3	0	4.2
14	13	1.7	16.8	0	7.6
9	14	1.3	13.7	0	6.2
11	12	0.9	16.4	0	7.5
8	15	1.1	11.1	0	5.0
7	17	1	10.7	0	4.9
13	12	1.6	14.2	0	6.4
8	11	1.2	7.8	0	3.5
14	13	1.1	8.3	0	3.7
9	15	1.8	9.3	0	4.2
46	17	1.8	5.5	0	2.5
13	19	1.7	4.1	0	1.9
17	15	2.5	7.4	0	3.4
14	18	0.9	13.3	0	6.0
13	13	1.5	11.3	0	5.1
11	13	0.6	5.1	0	2.3
19	15	1.8	7.7	0	3.5
9	11	0.6	10.7	0	4.9
12	14	1.6	7.4	0	3.4
10	13	0.7	8.2	0	3.7
10	13	1	10.7	0	4.8
14	6	0.7	9.4	0	4.3
12	18	0.8	6.2	0	2.8
7	10	0.9	14.9	0	6.7
13	14	0.9	9.4	0	4.3
12	13	1	10.6	0	4.8
13	16	0.9	8.4	0	3.8
15	18	2.3	11.0	0	5.0
7	15	0.9	5.3	0	2.4
22	16	1.4	9.2	0	4.2
13	9	0.9	10.7	0	4.9
11	14	1.5	8.2	0	3.7
14	13	1.3	12.2	0	5.5
6	16	0.6	7.3	0	3.3
14	15	1.4	5.4	0	2.5
19	17	1.9	5.4	0	2.4
9	13	1	7.6	0	3.4
8	13	1.2	13.7	0	6.2
14	14	1	8.7	0	4.0
11	16	0.8	7.5	0	3.4
6	12	0.7	8.0	0	3.6
10	18	2.1	6.0	0	2.7
11	15	1.5	6.6	0	3.0
11	14	1.2	14.6	0	6.6
12	16	2.1	7.8	0	3.5
10	15	1.1	10.1	0	4.6
5	10	1	6.1	0	2.8
8	9	0.9	12.8	0	5.8
9	14	1	9.6	0	4.4
10	15	1.1	9.0	0	4.1
10	16	1.3	8.2	0	3.7
11	10	0.6	7.3	0	3.3
17	14	2.1	9.4	0	4.3
6	12	1	9.0	0	4.1
8	15	0.7	10.7	0	4.8
12	17	0.4	7.7	0	3.5
7	13	1	10.4	0	4.7
9	15	1	8.4	0	3.8
18	13	0.9	8.8	0	4.0
14	14	2	7.2	0	3.3
7	6	1.5	6.9	0	3.1
8	14	1.1	6.8	0	3.1
10	15	1.2	11.1	0	5.0
17	17	2.9	9.3	0	4.2
9	13	1	8.3	0	3.7
8	10	1.1	13.3	0	6.0
10	15	1.6	6.9	0	3.1
13	16	2.7	5.1	0	2.3
16	13	2.2	13.5	0	6.1
9	15	0.7	11.7	0	5.3
46	7	9.4	6.6	0	3.0
12	16	1.2	5.8	0	2.6
11	13	1.7	17.5	0	7.9
5	14	1	5.4	0	2.4
24	17	1.7	4.8	0	2.2
9	13	0.8	10.4	0	4.7
9	13	0.7	16.0	0	7.3
10	16	1.1	7.5	0	3.4
6	11	0.8	8.2	0	3.7
8	12	1.2	12.1	0	5.5
11	16	1.1	14.5	0	6.6
14	10	1.5	6.1	0	2.8
8	17	1.1	8.9	0	4.0
12	14	1.3	5.2	0	2.4
7	14	0.7	17.2	0	7.8
9	17	2.6	7.0	0	3.2
13	15	1.3	11.9	0	5.4
15	10	1.4	10.3	0	4.6
6	15	1.1	5.7	0	2.6
22	18	2.4	7.7	0	3.5
11	11	1.1	8.2	0	3.7
13	13	1.7	13.2	0	6.0
17	19	1.7	6.4	0	2.9
19	11	2.1	8.4	0	3.8
11	11	1.1	8.3	0	3.7
16	15	1.5	8.8	0	4.0
9	15	1	12.4	0	5.6
10	16	1.4	9.1	0	4.1
10	17	1.4	7.9	0	3.6
41	19	2.6	9.4	0	4.3
9	16	0.6	9.2	0	4.2
11	16	1.5	6.5	0	2.9
5	11	0.8	9.3	0	4.2
12	16	1.2	6.1	0	2.8
7	12	0.7	11.4	0	5.2
12	14	0.9	12.8	0	5.8
5	11	1	9.1	0	4.1
17	19	1.4	7.0	0	3.2
9	12	0.9	7.2	0	3.3
6	10	0.8	16.2	0	7.3
25	15	2.6	7.1	0	3.2
9	15	1.1	8.1	0	3.7
6	14	1	5.5	0	2.5
11	19	1.3	6.3	0	2.9
12	14	0.9	6.8	0	3.1
16	16	1.4	8.0	0	3.6
8	12	0.9	7.0	0	3.2
9	13	0.5	8.0	0	3.6
9	12	1.3	13.0	0	5.9
10	8	1.2	9.1	0	4.1
12	17	1.3	4.3	0	2.0
13	14	1.4	7.3	0	3.3
7	15	0.5	5.8	0	2.6
14	18	1.7	8.2	0	3.7
12	12	0.8	9.1	0	4.1
16	17	2	8.5	0	3.9
15	10	1.7	9.6	0	4.4
10	10	1.3	11.6	0	5.3
13	11	1.3	14.3	0	6.5
14	14	1.2	16.0	0	7.3
18	10	1.3	5.5	0	2.5
17	13	1.1	7.6	0	3.4
9	6	1	6.4	0	2.9
6	10	0.6	25.0	0	11.3
19	17	1.3	13.4	0	6.1
12	7	1.8	11.9	0	5.4
13	11	0.9	10.2	0	4.6
18	16	1.6	8.2	0	3.7
15	15	0.9	6.3	0	2.9
16	16	1.8	12.2	0	5.5
10	14	1.5	9.0	0	4.1
8	14	0.8	7.2	0	3.3
13	13	0.9	10.4	0	4.7
9	9	1.2	6.4	0	2.9
34	19	2.4	7.3	0	3.3
16	17	1.8	16.5	0	7.5
10	11	0.7	11.3	0	5.1
7	12	0.8	8.0	0	3.6
9	14	0.9	7.5	0	3.4
[truncated: 13,616 more rows]
